# Supplementary material for: Data congruence, paedomorphosis and salamanders
Source: Front Zool. 2007 Oct 31;4:22. doi: 10.1186/1742-9994-4-22 (PMC2234405; doi:10.1186/1742-9994-4-22)
Supplement: Additional file 2 — Excel spread sheet, how to generate random partitions. This file gives an example how random partitions can be generated using Microsoft Excel. [file 1742-9994-4-22-S2.xls]

## Sheet: Sheet1
Randon numbers	Numbers 1 to 6427		Values copied (unsorted)			Values sorted	Random distribution of the numbers 1 to 6427
0.0927571	1		0.799349	1		0.000185725	6046
0.502067	2		0.779316	2		0.00021743	1664
0.986017	3		0.583556	3		0.00022226	6069
0.538239	4		0.578495	4		0.000276841	5452
0.762487	5		0.686456	5		0.000447614	1322
0.659353	6		0.477197	6		0.000485699	4310
0.0204931	7		0.37933	7		0.000578204	1290
0.846124	8		0.83715	8		0.000626065	3537
0.229561	9		0.812788	9		0.000783074	4375
0.85248	10		0.900361	10		0.00110192	315
0.102015	11		0.385433	11		0.00119166	4639
0.894315	12		0.829702	12		0.0012686	201
0.922855	13		0.165822	13		0.00132656	3095
0.972886	14		0.37654	14		0.00163861	620
0.116477	15		0.927264	15		0.00168371	3919
0.990714	16		0.186396	16		0.0016933	948
0.91722	17		0.567542	17		0.00172612	4262
0.836476	18		0.521656	18		0.00195551	103
0.641679	19		0.00642466	19		0.00212876	3544
0.867888	20		0.640972	20		0.00241075	2064
0.949768	21		0.855564	21		0.00247395	2276
0.679737	22		0.162447	22		0.00295525	1351
0.594547	23		0.924327	23		0.0032719	4640
0.56437	24		0.495002	24		0.00382033	757
0.225315	25		0.745364	25		0.00382904	4881
0.774656	26		0.243115	26		0.00388406	474
0.719248	27		0.397304	27		0.0039811	4150
0.620952	28		0.444182	28		0.004285	885
0.245487	29		0.364058	29		0.00433686	4193
0.755894	30		0.572674	30		0.00436472	4180
0.599818	31		0.211259	31		0.00487654	3015
0.427209	32		0.885421	32		0.00494152	731
0.648964	33		0.169219	33		0.00510486	4350
0.863446	34		0.626278	34		0.00525363	3722
0.980882	35		0.23457	35		0.00553077	2563
0.919675	36		0.771029	36		0.00572568	1212
0.359513	37		0.74594	37		0.00585037	871
0.901445	38		0.915335	38		0.00595677	6350
0.469276	39		0.762987	39		0.00626389	1743
0.215419	40		0.241106	40		0.00626445	5155
0.308216	41		0.31983	41		0.00642466	19
0.234318	42		0.0293747	42		0.00678567	5328
0.675736	43		0.648163	43		0.00683764	1093
0.214732	44		0.218613	44		0.00696598	1217
0.254088	45		0.433626	45		0.00723531	1415
0.652875	46		0.352436	46		0.00725817	1646
0.89959	47		0.936753	47		0.00731354	2197
0.562836	48		0.236036	48		0.00799594	2614
0.190423	49		0.565874	49		0.00812711	5102
0.134653	50		0.339862	50		0.00818801	5173
0.187136	51		0.291124	51		0.00821751	2866
0.975199	52		0.70008	52		0.00839204	5748
0.300767	53		0.0266556	53		0.00842076	3112
0.621858	54		0.990656	54		0.00949339	2504
0.48944	55		0.120594	55		0.00978201	2798
0.670263	56		0.734541	56		0.00987006	518
0.20086	57		0.678738	57		0.0102128	4652
0.593534	58		0.366056	58		0.0102936	753
0.864628	59		0.85605	59		0.0104858	3699
0.415185	60		0.251133	60		0.0108787	2446
0.513916	61		0.808603	61		0.0110123	3959
0.196207	62		0.751922	62		0.0110148	4719
0.475741	63		0.616554	63		0.012071	1308
0.0855523	64		0.722417	64		0.0123606	4981
0.26945	65		0.439757	65		0.0123838	3282
0.0462177	66		0.777854	66		0.0123893	4092
0.17817	67		0.38547	67		0.0126737	3355
0.42279	68		0.399632	68		0.0127028	3657
0.6032	69		0.311248	69		0.0128214	3830
0.334995	70		0.803711	70		0.0129602	5558
0.671339	71		0.388651	71		0.0129873	2664
0.725665	72		0.0533057	72		0.0130513	3156
0.658104	73		0.513945	73		0.0130651	3269
0.870669	74		0.746441	74		0.013136	1940
0.619315	75		0.923498	75		0.0133117	6101
0.711869	76		0.998765	76		0.0134809	1679
0.0380108	77		0.169289	77		0.0136791	1839
0.10857	78		0.995052	78		0.0137054	2873
0.554822	79		0.709976	79		0.0139181	2089
0.20381	80		0.0675195	80		0.0141787	4032
0.792839	81		0.505366	81		0.0143827	3509
0.238093	82		0.160042	82		0.0145123	5882
0.291648	83		0.464954	83		0.0146181	1983
0.0157923	84		0.708255	84		0.0146201	3004
0.221955	85		0.977917	85		0.014809	1062
0.131282	86		0.0364223	86		0.0148117	5418
0.0989584	87		0.149943	87		0.015006	4483
0.606975	88		0.551437	88		0.0153462	1830
0.433059	89		0.599149	89		0.0153519	3912
0.240161	90		0.0159272	90		0.0155212	2580
0.0973027	91		0.0163024	91		0.0156104	176
0.968225	92		0.233941	92		0.0156749	1992
0.0790183	93		0.299809	93		0.0158157	446
0.27035	94		0.748339	94		0.0159272	90
0.69784	95		0.859634	95		0.016028	5849
0.518039	96		0.101133	96		0.0161987	3214
0.383716	97		0.76533	97		0.0163024	91
0.522489	98		0.543337	98		0.0164877	4529
0.175876	99		0.546171	99		0.016674	5740
0.0217406	100		0.879696	100		0.0167146	4759
0.380789	101		0.301254	101		0.0168344	2270
0.0638008	102		0.521023	102		0.0168404	3388
0.540161	103		0.00195551	103		0.0171481	856
0.128678	104		0.3776	104		0.017344	930
0.995454	105		0.745108	105		0.0176168	2124
0.873188	106		0.618688	106		0.0177138	2832
0.207191	107		0.222488	107		0.0179358	1871
0.688218	108		0.826105	108		0.0181829	5030
0.448302	109		0.90314	109		0.0184183	3967
0.587331	110		0.663946	110		0.0184373	2190
0.690976	111		0.62028	111		0.0188679	4571
0.466257	112		0.989552	112		0.0189565	4279
0.741317	113		0.0554178	113		0.0190782	3834
0.231861	114		0.0959956	114		0.0191371	4358
0.475357	115		0.533075	115		0.019449	2814
0.557265	116		0.51465	116		0.0195113	1384
0.239185	117		0.566638	117		0.0197202	6217
0.174266	118		0.620381	118		0.0200231	3673
0.717318	119		0.572705	119		0.0201355	5115
0.439214	120		0.219132	120		0.0202311	4613
0.285495	121		0.158577	121		0.0202532	4851
0.717916	122		0.875037	122		0.020326	3104
0.532643	123		0.0643567	123		0.0204924	338
0.712896	124		0.657856	124		0.0205991	6124
0.00989583	125		0.623438	125		0.0206015	4617
0.446377	126		0.348319	126		0.0206076	4387
0.413263	127		0.52682	127		0.0206128	5239
0.827201	128		0.239167	128		0.0206531	6064
0.496301	129		0.580848	129		0.0208566	5896
0.165685	130		0.192452	130		0.0208879	2016
0.663772	131		0.984691	131		0.021296	4452
0.930363	132		0.883532	132		0.0215582	2170
0.933177	133		0.313825	133		0.0215608	2408
0.138736	134		0.663442	134		0.0216529	2481
0.7353	135		0.781852	135		0.0220088	1076
0.678067	136		0.655456	136		0.0220832	5960
0.702076	137		0.487943	137		0.0229048	4745
0.607349	138		0.562385	138		0.0233533	5218
0.00424107	139		0.52727	139		0.0234676	2879
0.258756	140		0.307801	140		0.0237763	683
0.84774	141		0.451773	141		0.0242244	4200
0.62534	142		0.818664	142		0.0242704	809
0.712653	143		0.449584	143		0.0245574	190
0.302042	144		0.106822	144		0.0245657	3502
0.300062	145		0.0246423	145		0.0246275	229
0.351487	146		0.883653	146		0.0246423	145
0.3343	147		0.204438	147		0.0247189	3802
0.187312	148		0.894592	148		0.0247435	1792
0.721677	149		0.090179	149		0.0249365	5722
0.333427	150		0.10213	150		0.0249405	5232
0.0625228	151		0.736165	151		0.0253051	2487
0.248495	152		0.525633	152		0.0256107	1407
0.0630406	153		0.302533	153		0.0257263	3927
0.362527	154		0.701628	154		0.0257477	5914
0.959505	155		0.37872	155		0.0257752	6336
0.584211	156		0.58333	156		0.0260821	5788
0.342161	157		0.49954	157		0.0263767	2416
0.777776	158		0.958444	158		0.0265437	6045
0.578056	159		0.424473	159		0.0266556	53
0.568869	160		0.197722	160		0.0267105	4136
0.0291542	161		0.708759	161		0.0267681	570
0.65882	162		0.499818	162		0.0269959	2092
0.425557	163		0.684224	163		0.0271829	4402
0.0639223	164		0.5143	164		0.0273936	4995
0.0360579	165		0.294944	165		0.0275234	3471
0.475182	166		0.409214	166		0.0275361	3718
0.11154	167		0.174512	167		0.0278274	6186
0.386525	168		0.0540734	168		0.0278631	1060
0.349242	169		0.669213	169		0.0280736	2945
0.564295	170		0.472527	170		0.0283641	173
0.681894	171		0.625529	171		0.028857	4343
0.258044	172		0.426816	172		0.0288832	5435
0.0605586	173		0.0283641	173		0.0293451	6414
0.0743251	174		0.215932	174		0.0293747	42
0.542114	175		0.550349	175		0.0294095	1208
0.94134	176		0.0156104	176		0.0298273	5343
0.0623765	177		0.327713	177		0.0298372	592
0.454758	178		0.676049	178		0.0299409	2557
0.924318	179		0.757642	179		0.0300147	4788
0.575758	180		0.916375	180		0.030075	4755
0.144541	181		0.341863	181		0.0307784	5389
0.815018	182		0.0885828	182		0.0309744	6043
0.448159	183		0.816959	183		0.031131	3623
0.226782	184		0.848036	184		0.0311473	6134
0.64095	185		0.076051	185		0.0313368	1629
0.394036	186		0.748323	186		0.0315022	3996
0.492743	187		0.74473	187		0.0317045	268
0.361636	188		0.76768	188		0.031712	2507
0.217476	189		0.715737	189		0.0317953	332
0.696061	190		0.0245574	190		0.0318132	1843
0.412765	191		0.190895	191		0.0322183	4058
0.993473	192		0.622334	192		0.0325574	2422
0.969672	193		0.554584	193		0.0325773	816
0.383971	194		0.298818	194		0.0326819	2973
0.693519	195		0.839608	195		0.0327682	2991
0.815476	196		0.612419	196		0.0328699	4249
0.332731	197		0.436136	197		0.0328776	1233
0.609063	198		0.666851	198		0.0330091	2070
0.828909	199		0.320744	199		0.0331147	698
0.244961	200		0.609451	200		0.0334032	2194
0.939742	201		0.0012686	201		0.0334071	436
0.151707	202		0.505697	202		0.033598	5606
0.700158	203		0.7113	203		0.0336182	6358
0.860274	204		0.370096	204		0.03374	4672
0.885253	205		0.729406	205		0.0337435	429
0.247078	206		0.217318	206		0.0337751	1816
0.541167	207		0.607804	207		0.0337826	4463
0.251351	208		0.241109	208		0.0337852	6253
0.913218	209		0.844109	209		0.033863	5505
0.375833	210		0.0407637	210		0.033947	1108
0.223838	211		0.268216	211		0.0342906	3650
0.0282665	212		0.344985	212		0.0345659	5764
0.101001	213		0.85963	213		0.0345932	2147
0.564545	214		0.924025	214		0.0347615	4527
0.445334	215		0.923766	215		0.034816	2762
0.678514	216		0.799215	216		0.0349128	6233
0.262936	217		0.839405	217		0.0349131	5805
0.457733	218		0.589686	218		0.0350181	878
0.642704	219		0.30309	219		0.0353063	2590
0.579641	220		0.63626	220		0.0357473	4243
0.368808	221		0.447746	221		0.0359608	728
0.399876	222		0.433489	222		0.0360841	6142
0.803723	223		0.527418	223		0.0361753	2473
0.429813	224		0.979357	224		0.0362436	5388
0.655116	225		0.225826	225		0.0364223	86
0.195981	226		0.24127	226		0.0365631	5468
0.29482	227		0.565643	227		0.03665	5715
0.245325	228		0.870099	228		0.0368166	2178
0.394737	229		0.0246275	229		0.0368397	2310
0.195959	230		0.818241	230		0.0369534	3424
0.0982359	231		0.123076	231		0.036982	3931
0.890804	232		0.701883	232		0.0371024	2561
0.971989	233		0.955859	233		0.0373554	1257
0.0778499	234		0.277972	234		0.0376494	2378
0.436681	235		0.392953	235		0.0377914	1110
0.677102	236		0.674466	236		0.0378119	1039
0.644593	237		0.388044	237		0.0378709	1452
0.877931	238		0.248433	238		0.0379367	2034
0.520508	239		0.0448286	239		0.038316	3446
0.868334	240		0.548116	240		0.0384582	325
0.0638573	241		0.664518	241		0.0392864	5207
0.283688	242		0.66216	242		0.0394241	5716
0.230531	243		0.372377	243		0.0394363	2665
0.257589	244		0.84415	244		0.039491	5398
0.671821	245		0.656426	245		0.0398953	4841
0.585248	246		0.999014	246		0.0400625	3611
0.243474	247		0.7697	247		0.0400736	2724
0.958523	248		0.868824	248		0.0401059	3036
0.449478	249		0.805398	249		0.0401549	1016
0.621435	250		0.0900029	250		0.040176	5337
0.610772	251		0.419972	251		0.0403253	2696
0.850737	252		0.11743	252		0.0404481	6284
0.625357	253		0.455007	253		0.0404698	3491
0.255386	254		0.117837	254		0.0406187	2971
0.25883	255		0.491532	255		0.0407637	210
0.537533	256		0.618436	256		0.040796	2627
0.211194	257		0.738933	257		0.0408179	5383
0.8684	258		0.170361	258		0.0410106	2570
0.058792	259		0.375785	259		0.0410791	749
0.665448	260		0.938989	260		0.0412309	5237
0.22886	261		0.970323	261		0.0413495	2433
0.472197	262		0.758064	262		0.0414481	6359
0.0418723	263		0.894465	263		0.041913	6184
0.726395	264		0.921715	264		0.0422082	1883
0.0332071	265		0.219013	265		0.0425644	2043
0.199954	266		0.991626	266		0.0426061	2327
0.106204	267		0.858728	267		0.0426096	4880
0.310675	268		0.0317045	268		0.042772	4605
0.396781	269		0.9975	269		0.0429385	4494
0.789856	270		0.129603	270		0.0429505	4488
0.762034	271		0.0929795	271		0.0429869	4856
0.0541421	272		0.628682	272		0.0429966	4371
0.839142	273		0.0941657	273		0.0431354	1426
0.483907	274		0.482064	274		0.0432688	2237
0.657191	275		0.636845	275		0.0432811	1086
0.250776	276		0.365304	276		0.0433094	3569
0.242421	277		0.333441	277		0.0435122	4961
0.557347	278		0.910528	278		0.0437469	4586
0.200736	279		0.263144	279		0.0439348	1691
0.958088	280		0.393369	280		0.0442053	5854
0.219296	281		0.756444	281		0.044469	6229
0.372764	282		0.344897	282		0.0445566	3239
0.73462	283		0.424055	283		0.0448286	239
0.52194	284		0.860363	284		0.0451551	2354
0.396135	285		0.307009	285		0.0453497	6165
0.935825	286		0.180966	286		0.0457106	5839
0.91557	287		0.962088	287		0.0457647	4256
0.682714	288		0.462892	288		0.0464015	789
0.554063	289		0.341712	289		0.0465699	4906
0.292094	290		0.553806	290		0.0469076	6221
0.863265	291		0.723007	291		0.0470645	4775
0.309814	292		0.982008	292		0.0471166	5041
0.47284	293		0.139316	293		0.0473986	4717
0.379145	294		0.860414	294		0.0474463	580
0.57959	295		0.617262	295		0.0477171	6340
0.104254	296		0.0547406	296		0.0479133	2396
0.314611	297		0.738906	297		0.0479196	6113
0.528458	298		0.77014	298		0.0480601	2366
0.869561	299		0.470851	299		0.0483383	2398
0.332998	300		0.779607	300		0.0484684	1241
0.475179	301		0.270056	301		0.0485352	1936
0.834163	302		0.568703	302		0.0488664	2598
0.334611	303		0.868467	303		0.049086	416
0.883921	304		0.123477	304		0.0491062	860
0.509553	305		0.281909	305		0.0491447	1620
0.356112	306		0.217953	306		0.0492629	4171
0.790893	307		0.501077	307		0.0493724	6178
0.73898	308		0.97369	308		0.0497339	766
0.513064	309		0.807674	309		0.0499939	3674
0.729945	310		0.871275	310		0.0499981	6273
0.677457	311		0.520143	311		0.0500214	961
0.462877	312		0.382775	312		0.0500718	1209
0.947908	313		0.285232	313		0.0501348	6351
0.81628	314		0.110375	314		0.0504026	5729
0.499839	315		0.00110192	315		0.0504175	4450
0.217477	316		0.350377	316		0.050436	3077
0.347083	317		0.4229	317		0.0504828	2633
0.662187	318		0.556753	318		0.0506885	4347
0.806191	319		0.799372	319		0.0508728	3106
0.32471	320		0.850906	320		0.0512766	3548
0.536642	321		0.937434	321		0.0514799	5993
0.347466	322		0.208756	322		0.0514875	958
0.506286	323		0.355239	323		0.0514907	1864
0.121547	324		0.572148	324		0.0516609	4406
0.770723	325		0.0384582	325		0.0520086	4808
0.403884	326		0.398531	326		0.052023	5642
0.0687259	327		0.144051	327		0.052106	4539
0.83565	328		0.55332	328		0.0521644	4344
0.678195	329		0.279478	329		0.052371	1835
0.567661	330		0.695358	330		0.0526613	5046
0.890622	331		0.326269	331		0.0526795	6255
0.0674908	332		0.0317953	332		0.0527507	3582
0.863033	333		0.326792	333		0.0528324	962
0.212613	334		0.930167	334		0.0529685	4873
0.0918043	335		0.297018	335		0.0532122	5201
0.134776	336		0.111064	336		0.0532529	2441
0.213218	337		0.597855	337		0.053265	5626
0.237508	338		0.0204924	338		0.0533057	72
0.110644	339		0.106672	339		0.0537002	3117
0.0313665	340		0.818272	340		0.0538273	3593
0.859242	341		0.782957	341		0.0539358	1487
0.0418292	342		0.574924	342		0.0540467	5451
0.68013	343		0.72245	343		0.0540734	168
0.139118	344		0.797656	344		0.0541572	5421
0.0541065	345		0.591863	345		0.0543939	5709
0.55157	346		0.210172	346		0.0545013	2546
0.22966	347		0.288872	347		0.0546665	1305
0.148788	348		0.783721	348		0.0547278	5646
0.193703	349		0.923833	349		0.0547406	296
0.276881	350		0.917467	350		0.054802	5824
0.874765	351		0.535697	351		0.0548326	4498
0.362714	352		0.96063	352		0.054917	2459
0.289465	353		0.887791	353		0.0551112	2555
0.618413	354		0.432312	354		0.0553297	5575
0.0443559	355		0.960454	355		0.0554178	113
0.750177	356		0.92414	356		0.0557795	1781
0.1874	357		0.452484	357		0.0558236	1408
0.246881	358		0.89754	358		0.0559195	3314
0.849688	359		0.131254	359		0.0560029	6386
0.762906	360		0.0765529	360		0.056352	538
0.272663	361		0.931102	361		0.0566682	1250
0.0541277	362		0.342567	362		0.0568248	2543
0.888781	363		0.962498	363		0.0568459	5080
0.450937	364		0.514467	364		0.0570509	1218
0.163301	365		0.0663141	365		0.0571188	1729
0.104605	366		0.916385	366		0.0571769	2417
0.799953	367		0.312605	367		0.0572185	1355
0.531104	368		0.666282	368		0.0573827	1246
0.966936	369		0.124083	369		0.0574428	3524
0.415518	370		0.827136	370		0.0576196	2193
0.461534	371		0.161653	371		0.0577541	4365
0.493547	372		0.737778	372		0.0578145	869
0.93085	373		0.741125	373		0.0578732	2346
0.756171	374		0.741722	374		0.0581529	521
0.2776	375		0.662509	375		0.0581785	438
0.530781	376		0.095097	376		0.058454	1009
0.813554	377		0.76926	377		0.0587532	4911
0.337439	378		0.541919	378		0.0587685	631
0.416627	379		0.786467	379		0.0595788	5594
0.0376331	380		0.536629	380		0.0596394	4099
0.277169	381		0.645544	381		0.0598389	413
0.692823	382		0.320959	382		0.0598725	3635
0.417798	383		0.805713	383		0.0600166	5587
0.878582	384		0.381498	384		0.060189	1735
0.724799	385		0.198846	385		0.0607463	5291
0.583809	386		0.105543	386		0.060755	2769
0.857282	387		0.135283	387		0.060905	3173
0.484253	388		0.546688	388		0.0610909	3628
0.099241	389		0.853948	389		0.0612568	6376
0.756267	390		0.586863	390		0.0615414	2946
0.88047	391		0.212075	391		0.0615508	5862
0.380627	392		0.571414	392		0.0617055	4664
0.209411	393		0.578585	393		0.061712	5257
0.572104	394		0.863405	394		0.0617498	1530
0.112597	395		0.519079	395		0.0620557	6130
0.107495	396		0.548433	396		0.0622528	2833
0.921156	397		0.852233	397		0.0622681	2056
0.649912	398		0.18634	398		0.062779	737
0.518132	399		0.517752	399		0.0627871	848
0.545516	400		0.824711	400		0.062843	975
0.190433	401		0.0933075	401		0.063058	2574
0.22805	402		0.137014	402		0.0630847	1797
0.303978	403		0.270837	403		0.0630886	894
0.198268	404		0.945277	404		0.0633017	4023
0.59293	405		0.727579	405		0.0634852	1981
0.602043	406		0.827833	406		0.0638301	3357
0.545303	407		0.529878	407		0.0638539	417
0.796864	408		0.432018	408		0.0639326	4622
0.797129	409		0.443584	409		0.0639925	6372
0.0232536	410		0.928066	410		0.0643567	123
0.750957	411		0.327921	411		0.0643567	3130
0.0595722	412		0.122495	412		0.0644211	2145
0.444372	413		0.0598389	413		0.0644786	1859
0.718961	414		0.534926	414		0.0644915	941
0.908056	415		0.73816	415		0.0646827	1623
0.64944	416		0.049086	416		0.0651013	546
0.783781	417		0.0638539	417		0.0651219	1652
0.365409	418		0.290963	418		0.0651313	3897
0.473364	419		0.145262	419		0.0657775	5449
0.196878	420		0.328741	420		0.0660141	1900
0.259369	421		0.205002	421		0.0661656	3048
0.598653	422		0.325137	422		0.0662697	622
0.508148	423		0.480002	423		0.0663141	365
0.964204	424		0.162865	424		0.0664327	2284
0.675623	425		0.512148	425		0.0664338	6401
0.236011	426		0.497211	426		0.0664636	3059
0.428606	427		0.767064	427		0.0668407	3257
0.422596	428		0.84205	428		0.066895	3466
0.390127	429		0.0337435	429		0.0670177	1757
0.683144	430		0.252611	430		0.0672123	1989
0.420334	431		0.0784913	431		0.0672363	2918
0.787781	432		0.364966	432		0.0675195	80
0.53318	433		0.884865	433		0.0679011	5314
0.122106	434		0.802458	434		0.0679056	5070
0.455655	435		0.417531	435		0.0681325	4266
0.162226	436		0.0334071	436		0.0682649	3472
0.0509129	437		0.119694	437		0.0684922	3937
0.898381	438		0.0581785	438		0.0685049	3359
0.90701	439		0.76454	439		0.0688151	5376
0.526926	440		0.545585	440		0.0689064	4768
0.132266	441		0.843124	441		0.0689073	2000
0.865257	442		0.809471	442		0.0690593	1310
0.927964	443		0.819017	443		0.0691094	646
0.238136	444		0.946016	444		0.0692805	2121
0.458531	445		0.613572	445		0.069686	5119
0.927293	446		0.0158157	446		0.0698473	6202
0.619893	447		0.37469	447		0.0698639	3738
0.194838	448		0.09502	448		0.0698675	3461
0.146712	449		0.611027	449		0.069937	2649
0.745912	450		0.863527	450		0.0700797	2001
0.333187	451		0.621754	451		0.0701052	5831
0.114526	452		0.218161	452		0.0702049	5530
0.273811	453		0.132181	453		0.0703153	2878
0.662594	454		0.651238	454		0.0709613	4985
0.0144377	455		0.954384	455		0.0710802	5434
0.600844	456		0.90302	456		0.0711212	4046
0.976787	457		0.368435	457		0.0712471	2436
0.00379865	458		0.400498	458		0.0713598	4091
0.267812	459		0.238586	459		0.0714454	4900
0.88325	460		0.482124	460		0.0715613	2820
0.326995	461		0.146009	461		0.0718058	4931
0.0653993	462		0.752488	462		0.0719743	1723
0.572863	463		0.258453	463		0.0720833	1356
0.12327	464		0.34434	464		0.0722797	2800
0.712063	465		0.306357	465		0.0723037	6153
0.806945	466		0.740362	466		0.0723142	4972
0.541434	467		0.0780259	467		0.0725437	5073
0.786672	468		0.643217	468		0.0725828	2900
0.37485	469		0.582292	469		0.0728489	6208
0.778608	470		0.876949	470		0.0731183	5175
0.205325	471		0.799037	471		0.0734462	6206
0.843746	472		0.583662	472		0.0734833	3197
0.551871	473		0.162569	473		0.0735143	3728
0.434961	474		0.00388406	474		0.0735849	578
0.395683	475		0.0851054	475		0.0737709	1828
0.0997457	476		0.425197	476		0.0738046	3827
0.936642	477		0.797887	477		0.0738096	1304
0.989556	478		0.504435	478		0.0738148	5253
0.361983	479		0.455397	479		0.0741295	4849
0.901843	480		0.776462	480		0.0742337	1449
0.10799	481		0.376317	481		0.0744582	6145
0.0152574	482		0.215005	482		0.0746074	5717
0.241183	483		0.235365	483		0.0746826	5324
0.749476	484		0.141601	484		0.0747452	1418
0.880032	485		0.690389	485		0.074772	4559
0.991205	486		0.783233	486		0.0747994	5488
0.558501	487		0.597683	487		0.0748624	6056
0.566164	488		0.769521	488		0.074864	1837
0.42977	489		0.659851	489		0.0750136	1454
0.667304	490		0.846645	490		0.075051	1543
0.632574	491		0.436401	491		0.075077	2259
0.535232	492		0.992538	492		0.0751124	1017
0.553165	493		0.480542	493		0.0751834	2017
0.462757	494		0.572544	494		0.0753073	2376
0.884924	495		0.773122	495		0.0754363	6103
0.185841	496		0.778578	496		0.0754757	4723
0.600778	497		0.0906563	497		0.0755608	4429
0.916124	498		0.175348	498		0.075572	1160
0.530574	499		0.797099	499		0.0757387	3172
0.720823	500		0.737292	500		0.0757488	3523
0.363427	501		0.639797	501		0.075829	924
0.784082	502		0.962453	502		0.07584	5125
0.836372	503		0.54791	503		0.0759323	2313
0.886152	504		0.880125	504		0.0760408	2783
0.886423	505		0.749489	505		0.076051	185
0.0251023	506		0.804736	506		0.0763515	3551
0.604471	507		0.989194	507		0.0765529	360
0.387688	508		0.301272	508		0.0765634	5087
0.316744	509		0.929618	509		0.0766606	1765
0.574441	510		0.585295	510		0.0771585	3414
0.239905	511		0.0939398	511		0.0772266	2923
0.14735	512		0.219687	512		0.077235	1344
0.773504	513		0.0777667	513		0.0774125	4495
0.939419	514		0.176209	514		0.077549	3263
0.674203	515		0.109148	515		0.0776248	1531
0.94815	516		0.506374	516		0.0777667	513
0.437897	517		0.776248	517		0.0778131	1073
0.6158	518		0.00987006	518		0.078011	1486
0.369712	519		0.591878	519		0.0780259	467
0.36934	520		0.497932	520		0.0781027	4167
0.365701	521		0.0581529	521		0.0781629	4568
0.0481496	522		0.260293	522		0.0782081	4731
0.393632	523		0.967206	523		0.0782549	4921
0.368633	524		0.48035	524		0.078383	2818
0.399425	525		0.720729	525		0.0784158	647
0.403585	526		0.55933	526		0.0784913	431
0.807549	527		0.531877	527		0.0788463	4223
0.481568	528		0.0843374	528		0.0791584	1240
0.0230358	529		0.290102	529		0.0791586	5272
0.021313	530		0.782921	530		0.0794472	6260
0.358954	531		0.359204	531		0.0794846	2556
0.618552	532		0.466864	532		0.0796718	4583
0.836487	533		0.982992	533		0.0797432	1363
0.780074	534		0.799589	534		0.080104	3701
0.460589	535		0.336931	535		0.0801806	2533
0.425545	536		0.8486	536		0.0802087	3436
0.300748	537		0.667383	537		0.0803747	4157
0.0949714	538		0.056352	538		0.0805823	5015
0.254673	539		0.772852	539		0.0808043	1041
0.357456	540		0.805391	540		0.0809398	4433
0.0499131	541		0.714046	541		0.0809585	685
0.487983	542		0.436497	542		0.0816041	1612
0.528274	543		0.777697	543		0.081763	917
0.800876	544		0.636288	544		0.0821299	614
0.401936	545		0.845442	545		0.0824895	3490
0.997659	546		0.0651013	546		0.0825426	813
0.897542	547		0.211073	547		0.08308	4704
0.956546	548		0.410412	548		0.08312	2975
0.379804	549		0.820588	549		0.0833453	5085
0.666666	550		0.416849	550		0.0833464	4275
0.0527011	551		0.880345	551		0.0840126	5935
0.274174	552		0.731124	552		0.084209	5123
0.676004	553		0.294669	553		0.084308	2585
0.74193	554		0.147601	554		0.0843374	528
0.710999	555		0.402691	555		0.0844235	5683
0.925999	556		0.195606	556		0.0845567	1533
0.221932	557		0.162165	557		0.084712	3892
0.925654	558		0.404574	558		0.0847723	6193
0.662165	559		0.695431	559		0.0847757	4585
0.150749	560		0.883498	560		0.0849669	2243
0.661482	561		0.190643	561		0.0850151	5986
0.399727	562		0.662696	562		0.0850451	2427
0.0182088	563		0.415827	563		0.0851054	475
0.750881	564		0.91802	564		0.0851444	802
0.179648	565		0.499111	565		0.085523	4607
0.772296	566		0.664819	566		0.085525	1269
0.390518	567		0.364397	567		0.0855547	5638
0.324542	568		0.650909	568		0.085562	3807
0.978112	569		0.445518	569		0.0858734	1610
0.197876	570		0.0267681	570		0.0862209	2586
0.311417	571		0.689916	571		0.0863697	874
0.975958	572		0.480132	572		0.0865051	1434
0.294044	573		0.584934	573		0.0866358	2006
0.820347	574		0.759163	574		0.0867526	832
0.761385	575		0.43597	575		0.0871736	5148
0.217502	576		0.651502	576		0.0872129	4349
0.901254	577		0.783837	577		0.0873974	5554
0.0357937	578		0.0735849	578		0.0875947	5310
0.00443984	579		0.372686	579		0.0878457	5456
0.194599	580		0.0474463	580		0.0882506	3756
0.125593	581		0.655262	581		0.0883703	4496
0.222954	582		0.269868	582		0.0885238	2582
0.392142	583		0.519431	583		0.0885828	182
0.596602	584		0.332806	584		0.0887294	4572
0.47502	585		0.139663	585		0.0887905	2568
0.380725	586		0.244783	586		0.0889835	4441
0.0215353	587		0.553672	587		0.0892044	5185
0.602793	588		0.649066	588		0.0892092	5601
0.955	589		0.485848	589		0.089501	2419
0.648573	590		0.411989	590		0.0895558	2702
0.47413	591		0.473528	591		0.089643	6127
0.427398	592		0.0298372	592		0.0898706	2600
0.944451	593		0.178289	593		0.0899657	5114
0.944504	594		0.0921049	594		0.0900029	250
0.973162	595		0.443034	595		0.0901098	2364
0.298627	596		0.891007	596		0.090179	149
0.949335	597		0.480636	597		0.0902536	2305
0.644749	598		0.185286	598		0.0903378	2522
0.672231	599		0.669744	599		0.0904346	3706
0.0497734	600		0.440048	600		0.0904464	3616
0.0368695	601		0.423513	601		0.0904848	1132
0.534132	602		0.300253	602		0.0906563	497
0.693365	603		0.562375	603		0.0908453	6204
0.695782	604		0.462065	604		0.0917231	3658
0.426696	605		0.158154	605		0.0919019	4290
0.435346	606		0.188404	606		0.0919418	4541
0.06018	607		0.760453	607		0.0919629	4111
0.958443	608		0.969996	608		0.0921049	594
0.566611	609		0.908545	609		0.0921758	6407
0.840348	610		0.583584	610		0.0922446	779
0.975974	611		0.821502	611		0.0922737	6337
0.232772	612		0.869252	612		0.092358	1582
0.647747	613		0.574783	613		0.0923851	2011
0.785533	614		0.0821299	614		0.092442	4192
0.382121	615		0.182316	615		0.0924737	4041
0.0784673	616		0.981282	616		0.0925286	5335
0.677462	617		0.398305	617		0.0925969	5943
0.68884	618		0.344795	618		0.0927541	1730
0.561968	619		0.77868	619		0.0928119	4482
0.429065	620		0.00163861	620		0.0929795	271
0.784763	621		0.150201	621		0.0929851	6198
0.0790996	622		0.0662697	622		0.0930685	2735
0.66651	623		0.722991	623		0.0933075	401
0.360818	624		0.317201	624		0.0933307	783
0.71698	625		0.125957	625		0.0938183	5761
0.814677	626		0.562999	626		0.0939398	511
0.207112	627		0.591739	627		0.0941657	273
0.609428	628		0.769163	628		0.0943633	2462
0.228485	629		0.981895	629		0.094452	2935
0.785689	630		0.314292	630		0.09456	2357
0.982576	631		0.0587685	631		0.0947896	2544
0.774539	632		0.216556	632		0.0948076	4175
0.420338	633		0.197712	633		0.0948315	4465
0.101755	634		0.250757	634		0.0948358	1956
0.141144	635		0.256084	635		0.0950034	811
0.889288	636		0.332896	636		0.09502	448
0.440509	637		0.679963	637		0.095097	376
0.121842	638		0.472451	638		0.0951414	1790
0.997045	639		0.169403	639		0.095387	6415
0.335305	640		0.754998	640		0.0958232	4789
0.0268454	641		0.598577	641		0.0958318	5220
0.822621	642		0.303502	642		0.0958634	1115
0.593799	643		0.395569	643		0.0959956	114
0.415866	644		0.777497	644		0.0961189	2634
0.928675	645		0.62882	645		0.0968669	4713
0.74056	646		0.0691094	646		0.0970807	3340
0.454377	647		0.0784158	647		0.0971646	3779
0.0817192	648		0.197599	648		0.0974465	4612
0.20446	649		0.47024	649		0.0975015	2420
0.990585	650		0.221278	650		0.0975832	2047
0.41086	651		0.840187	651		0.0976768	3008
0.938806	652		0.895569	652		0.0979102	4596
0.00976107	653		0.398937	653		0.0982825	3500
0.642769	654		0.480797	654		0.0985305	3710
0.800036	655		0.832548	655		0.0987438	1359
0.375154	656		0.80306	656		0.099192	4477
0.604521	657		0.440872	657		0.099823	4905
0.684131	658		0.985049	658		0.0999096	1987
0.893461	659		0.696482	659		0.0999416	4799
0.260082	660		0.133994	660		0.100052	4937
0.642084	661		0.101314	661		0.100231	1293
0.955	662		0.789693	662		0.10028	3792
0.802502	663		0.243694	663		0.100484	4330
0.268203	664		0.341913	664		0.100911	6311
0.855267	665		0.151817	665		0.100942	765
0.467346	666		0.826799	666		0.100953	5953
0.186734	667		0.617349	667		0.101016	6236
0.830507	668		0.74898	668		0.101133	96
0.30477	669		0.572531	669		0.101314	661
0.20219	670		0.277831	670		0.101915	1601
0.635746	671		0.190065	671		0.102069	838
0.468908	672		0.882448	672		0.10213	150
0.0230769	673		0.379716	673		0.102158	1328
0.0591612	674		0.888217	674		0.102164	2985
0.576374	675		0.151631	675		0.102547	5790
0.563038	676		0.125634	676		0.102581	5192
0.346581	677		0.747537	677		0.102977	736
0.492001	678		0.82058	678		0.102988	5110
0.034553	679		0.730086	679		0.102992	5705
0.345354	680		0.142203	680		0.103026	3801
0.791252	681		0.964642	681		0.103026	4762
0.234064	682		0.684882	682		0.103065	4438
0.0254084	683		0.0237763	683		0.103205	5649
0.610772	684		0.484334	684		0.103379	1058
0.220389	685		0.0809585	685		0.103403	1912
0.414691	686		0.451167	686		0.103489	6021
0.63465	687		0.321571	687		0.103524	1784
0.30978	688		0.902894	688		0.104364	861
0.320468	689		0.920676	689		0.104546	719
0.785944	690		0.311018	690		0.104681	3448
0.619724	691		0.405825	691		0.104727	3213
0.494928	692		0.201201	692		0.104844	4407
0.612452	693		0.915161	693		0.104975	2151
0.994576	694		0.609195	694		0.105008	912
0.263526	695		0.740396	695		0.105057	1544
0.265856	696		0.506313	696		0.105097	1645
0.963702	697		0.114167	697		0.105152	4114
0.278772	698		0.0331147	698		0.105178	3377
0.109959	699		0.292085	699		0.105185	5264
0.0944686	700		0.339819	700		0.1053	6213
0.548194	701		0.430343	701		0.105311	3196
0.18306	702		0.874404	702		0.105543	386
0.722682	703		0.258995	703		0.105952	1650
0.963802	704		0.745388	704		0.106024	3726
0.532095	705		0.702969	705		0.106396	3681
0.150351	706		0.879337	706		0.106672	339
0.932024	707		0.498844	707		0.106819	1143
0.321734	708		0.903246	708		0.106822	144
0.696293	709		0.276743	709		0.106916	1389
0.103943	710		0.972176	710		0.107002	2207
0.185588	711		0.44418	711		0.107177	3528
0.602905	712		0.922136	712		0.107362	5923
0.624783	713		0.511197	713		0.107374	5835
0.964615	714		0.366954	714		0.10756	5374
0.895745	715		0.184809	715		0.107598	2691
0.478249	716		0.736208	716		0.107954	1860
0.227523	717		0.858637	717		0.108018	5560
0.776375	718		0.918723	718		0.108314	3218
0.386318	719		0.104546	719		0.108357	5702
0.828819	720		0.98257	720		0.108395	4888
0.644578	721		0.163191	721		0.10867	3753
0.303581	722		0.950988	722		0.108772	5486
0.872147	723		0.677363	723		0.108799	1833
0.121454	724		0.738994	724		0.10884	3516
0.835097	725		0.729237	725		0.10897	3545
0.666437	726		0.799989	726		0.109148	515
0.833622	727		0.227994	727		0.109218	3026
0.65111	728		0.0359608	728		0.109388	4447
0.797532	729		0.293998	729		0.109489	4837
0.647177	730		0.494187	730		0.109523	974
0.907765	731		0.00494152	731		0.109544	4661
0.881352	732		0.826819	732		0.109623	5945
0.0567688	733		0.382904	733		0.10968	1721
0.630944	734		0.263609	734		0.109723	1368
0.390745	735		0.943608	735		0.109732	1379
0.881503	736		0.102977	736		0.110007	4715
0.554411	737		0.062779	737		0.11008	5005
0.915617	738		0.846033	738		0.110123	747
0.823646	739		0.912697	739		0.110345	1129
0.589015	740		0.581167	740		0.110375	314
0.242157	741		0.947027	741		0.110526	1196
0.215658	742		0.556545	742		0.110568	4892
0.216803	743		0.566583	743		0.110859	5958
0.442788	744		0.215772	744		0.110878	2861
0.21573	745		0.582226	745		0.110915	6199
0.798117	746		0.134008	746		0.111038	4600
0.615741	747		0.110123	747		0.111064	336
0.929265	748		0.936165	748		0.111376	5368
0.543588	749		0.0410791	749		0.111377	4302
0.36347	750		0.152981	750		0.112086	6152
0.158568	751		0.83705	751		0.112147	2031
0.0825076	752		0.268163	752		0.112523	4315
0.653927	753		0.0102936	753		0.112715	1425
0.0110365	754		0.750651	754		0.112921	4682
0.662072	755		0.884642	755		0.112977	5548
0.594799	756		0.658266	756		0.113403	2250
0.0218201	757		0.00382033	757		0.113477	3198
0.171879	758		0.444506	758		0.113525	3705
0.947038	759		0.378582	759		0.113701	1672
0.967319	760		0.733948	760		0.113717	5576
0.505852	761		0.211683	761		0.113761	4795
0.452702	762		0.334609	762		0.113817	2808
0.6499	763		0.43048	763		0.113993	3832
0.13787	764		0.845689	764		0.11408	3879
0.0488192	765		0.100942	765		0.114167	697
0.952777	766		0.0497339	766		0.114259	1117
0.860163	767		0.459614	767		0.114538	5377
0.732771	768		0.744264	768		0.11455	3727
0.407366	769		0.194815	769		0.114661	3997
0.915671	770		0.664382	770		0.114671	6220
0.810559	771		0.667529	771		0.114984	5586
0.41331	772		0.599814	772		0.115248	898
0.100921	773		0.535054	773		0.115341	5507
0.600493	774		0.312239	774		0.115495	2999
0.518465	775		0.363876	775		0.115589	964
0.236451	776		0.703595	776		0.115701	2104
0.0503739	777		0.229533	777		0.115771	2434
0.884166	778		0.809822	778		0.115782	1399
0.745289	779		0.0922446	779		0.115858	4895
0.403103	780		0.999216	780		0.116251	996
0.0568077	781		0.215332	781		0.116547	2792
0.423156	782		0.157928	782		0.116558	3488
0.916824	783		0.0933307	783		0.116706	3980
0.572942	784		0.292198	784		0.116981	3236
0.430058	785		0.481357	785		0.117061	6009
0.574218	786		0.658838	786		0.117351	4877
0.692034	787		0.831024	787		0.11743	252
0.139471	788		0.817903	788		0.117468	1617
0.292146	789		0.0464015	789		0.117494	4827
0.824699	790		0.503178	790		0.117574	5057
0.182597	791		0.305896	791		0.117796	1333
0.510738	792		0.846195	792		0.117837	254
0.367513	793		0.23426	793		0.117963	3119
0.372269	794		0.7922	794		0.118073	2867
0.521357	795		0.99593	795		0.118127	4183
0.574054	796		0.341283	796		0.118276	6011
0.66611	797		0.229532	797		0.118325	1565
0.6264	798		0.88583	798		0.11835	5212
0.00350348	799		0.29627	799		0.118394	6180
0.750542	800		0.439642	800		0.118409	4108
0.623095	801		0.400057	801		0.118553	1606
0.232982	802		0.0851444	802		0.118638	6373
0.505051	803		0.426384	803		0.118665	2760
0.0127779	804		0.620335	804		0.119203	1156
0.127777	805		0.174556	805		0.119617	2636
0.743712	806		0.368296	806		0.11962	1810
0.177488	807		0.465484	807		0.119694	437
0.491491	808		0.731163	808		0.11979	1056
0.196349	809		0.0242704	809		0.119956	5193
0.75955	810		0.927115	810		0.119989	5090
0.700892	811		0.0950034	811		0.120106	4030
0.225275	812		0.633032	812		0.12035	1254
0.954265	813		0.0825426	813		0.12048	1277
0.0169046	814		0.67743	814		0.120491	3962
0.686781	815		0.605108	815		0.12054	4540
0.609004	816		0.0325773	816		0.120594	55
0.824863	817		0.139434	817		0.120888	4546
0.956027	818		0.304234	818		0.120961	4097
0.482823	819		0.780903	819		0.121023	3686
0.8144	820		0.458828	820		0.121128	5682
0.40794	821		0.652548	821		0.121345	6146
0.76857	822		0.415998	822		0.12139	1857
0.175162	823		0.847784	823		0.121956	3708
0.926902	824		0.317148	824		0.122495	412
0.943306	825		0.962567	825		0.122611	4982
0.11759	826		0.369901	826		0.122689	6216
0.739627	827		0.647198	827		0.122763	4674
0.522376	828		0.473683	828		0.12305	6279
0.043333	829		0.305044	829		0.123054	5501
0.800256	830		0.664813	830		0.123076	231
0.313083	831		0.2493	831		0.123156	1227
0.945429	832		0.0867526	832		0.123239	4840
0.719592	833		0.947835	833		0.123352	2489
0.344477	834		0.733476	834		0.123428	2055
0.985109	835		0.490085	835		0.123477	304
0.364449	836		0.814644	836		0.123625	2575
0.0450314	837		0.131232	837		0.123672	2572
0.25739	838		0.102069	838		0.123758	4195
0.57201	839		0.820491	839		0.124036	4069
0.76652	840		0.13417	840		0.124083	369
0.745437	841		0.466162	841		0.124757	2558
0.756874	842		0.36909	842		0.124858	2924
0.980603	843		0.26277	843		0.125417	4918
0.0971329	844		0.369361	844		0.125483	2843
0.175148	845		0.306912	845		0.125527	6402
0.197582	846		0.471913	846		0.125623	2322
0.787001	847		0.142631	847		0.125634	676
0.500071	848		0.0627871	848		0.125757	4281
0.357072	849		0.811835	849		0.125772	3859
0.60145	850		0.340691	850		0.125957	625
0.619042	851		0.752469	851		0.126183	3788
0.846231	852		0.575108	852		0.126545	1700
0.397172	853		0.155694	853		0.126699	3966
0.872331	854		0.672738	854		0.126935	1025
0.167941	855		0.54005	855		0.126973	3592
0.738766	856		0.0171481	856		0.127199	2526
0.0766478	857		0.171823	857		0.127285	4370
0.513726	858		0.457404	858		0.127306	4994
0.671114	859		0.549558	859		0.12732	2291
0.728423	860		0.0491062	860		0.127389	3601
0.0736323	861		0.104364	861		0.12789	5472
0.78787	862		0.505644	862		0.128123	2474
0.0404193	863		0.701172	863		0.128209	5053
0.296796	864		0.943881	864		0.128396	4693
0.0210841	865		0.892373	865		0.128415	4380
0.468885	866		0.610839	866		0.128422	4105
0.277088	867		0.659554	867		0.128528	1271
0.985206	868		0.389782	868		0.128741	4806
0.277369	869		0.0578145	869		0.128873	1470
0.595615	870		0.490771	870		0.128938	1388
0.337386	871		0.00585037	871		0.129063	6319
0.0755986	872		0.243942	872		0.129171	5055
0.904719	873		0.933104	873		0.129179	3268
0.19693	874		0.0863697	874		0.129206	1203
0.409855	875		0.797186	875		0.129237	4791
0.818898	876		0.437853	876		0.129355	1969
0.997803	877		0.188669	877		0.129603	270
0.925436	878		0.0350181	878		0.1297	1553
0.534638	879		0.292794	879		0.129789	5052
0.16955	880		0.229071	880		0.130003	1065
0.94707	881		0.734779	881		0.130006	2968
0.760156	882		0.849413	882		0.13052	6347
0.610121	883		0.705671	883		0.130632	5010
0.647789	884		0.939408	884		0.13075	5754
0.994735	885		0.004285	885		0.131024	6335
0.732884	886		0.258901	886		0.13118	3192
0.80694	887		0.465208	887		0.131196	4504
0.620114	888		0.823152	888		0.131232	837
0.221209	889		0.516366	889		0.131254	359
0.240471	890		0.366396	890		0.131413	2989
0.784018	891		0.552498	891		0.131683	1720
0.0198274	892		0.480376	892		0.131833	5827
0.0662435	893		0.265394	893		0.13197	5998
0.8644	894		0.0630886	894		0.132137	3965
0.404043	895		0.974503	895		0.132157	5583
0.938133	896		0.738767	896		0.132181	453
0.5001	897		0.733857	897		0.132201	6066
0.123313	898		0.115248	898		0.132818	6197
0.823849	899		0.749216	899		0.133011	3817
0.242476	900		0.581412	900		0.133393	2200
0.954071	901		0.159808	901		0.133492	1140
0.151627	902		0.294399	902		0.133974	1004
0.681045	903		0.996241	903		0.133994	660
0.253826	904		0.21779	904		0.134008	746
0.679113	905		0.240459	905		0.13417	840
0.805246	906		0.839678	906		0.134405	3182
0.971288	907		0.137421	907		0.134583	3300
0.221943	908		0.594308	908		0.134641	1089
0.299523	909		0.587321	909		0.135024	4448
0.754604	910		0.522373	910		0.135117	3688
0.209582	911		0.449359	911		0.135283	387
0.213774	912		0.105008	912		0.136199	2777
0.965409	913		0.397612	913		0.136521	4209
0.523367	914		0.353725	914		0.136527	5051
0.255685	915		0.747623	915		0.136735	1479
0.409116	916		0.309045	916		0.136915	5872
0.872928	917		0.081763	917		0.136946	5334
0.661515	918		0.324152	918		0.137014	402
0.969742	919		0.364727	919		0.137308	990
0.221341	920		0.760124	920		0.137421	907
0.406061	921		0.935523	921		0.13744	1324
0.115538	922		0.444128	922		0.137539	1232
0.156037	923		0.987115	923		0.137659	6222
0.281416	924		0.075829	924		0.137746	1282
0.277823	925		0.44107	925		0.137914	3374
0.0399116	926		0.974196	926		0.137964	6137
0.384862	927		0.185255	927		0.138056	1481
0.329242	928		0.794621	928		0.138148	5968
0.867627	929		0.175675	929		0.138164	4635
0.276807	930		0.017344	930		0.138466	6235
0.45083	931		0.984569	931		0.138499	4738
0.665401	932		0.722137	932		0.138551	3009
0.148277	933		0.768924	933		0.138708	2884
0.754441	934		0.447029	934		0.138786	6135
0.893274	935		0.932473	935		0.138819	2066
0.231087	936		0.575259	936		0.138835	3532
0.849126	937		0.625527	937		0.139165	5161
0.826651	938		0.944836	938		0.139245	2669
0.550049	939		0.9184	939		0.139316	293
0.600123	940		0.271292	940		0.139434	817
0.147298	941		0.0644915	941		0.139489	6148
0.940599	942		0.420066	942		0.139598	5637
0.721307	943		0.430365	943		0.139663	585
0.618667	944		0.985562	944		0.139764	3778
0.460579	945		0.588666	945		0.139851	3445
0.996013	946		0.853579	946		0.140124	6188
0.267723	947		0.951249	947		0.140569	4929
0.554834	948		0.0016933	948		0.141013	6139
0.0815612	949		0.69961	949		0.141187	1880
0.566363	950		0.397593	950		0.141269	2463
0.170364	951		0.803685	951		0.141497	2947
0.0776168	952		0.23856	952		0.141601	484
0.333831	953		0.446557	953		0.141724	4289
0.516245	954		0.836105	954		0.141776	6088
0.996657	955		0.897111	955		0.141798	1712
0.503252	956		0.688751	956		0.141813	2429
0.861802	957		0.25566	957		0.141913	1052
0.415436	958		0.0514875	958		0.141936	1972
0.528911	959		0.280068	959		0.142152	3564
0.195309	960		0.256406	960		0.142159	4071
0.13239	961		0.0500214	961		0.142203	680
0.300947	962		0.0528324	962		0.142586	5480
0.148206	963		0.599109	963		0.142631	847
0.524652	964		0.115589	964		0.142703	5669
0.959662	965		0.619608	965		0.142779	3035
0.693452	966		0.89255	966		0.143274	5238
0.19719	967		0.462475	967		0.143305	4681
0.557588	968		0.529412	968		0.143324	3304
0.192953	969		0.74692	969		0.143632	3022
0.36145	970		0.972868	970		0.14378	3898
0.162608	971		0.680292	971		0.143916	2115
0.723432	972		0.174718	972		0.143936	3625
0.301081	973		0.308736	973		0.144051	327
0.502137	974		0.109523	974		0.144515	4997
0.841307	975		0.062843	975		0.144667	3534
0.409826	976		0.9012	976		0.144787	1946
0.825933	977		0.778491	977		0.144824	2517
0.118849	978		0.810357	978		0.145029	4297
0.449616	979		0.642036	979		0.145048	4379
0.807095	980		0.798376	980		0.145073	5105
0.686686	981		0.639386	981		0.145075	3646
0.935955	982		0.347486	982		0.145221	1176
0.649798	983		0.799091	983		0.145226	3493
0.822516	984		0.317192	984		0.145262	419
0.560903	985		0.849097	985		0.145331	4045
0.827713	986		0.42123	986		0.145391	5611
0.899561	987		0.858777	987		0.145422	5699
0.937218	988		0.681446	988		0.145461	1432
0.900697	989		0.785861	989		0.145586	1091
0.301636	990		0.137308	990		0.145614	2382
0.873109	991		0.99292	991		0.145794	2373
0.277391	992		0.689468	992		0.146009	461
0.354597	993		0.724185	993		0.146351	4067
0.454031	994		0.957332	994		0.146785	3851
0.842483	995		0.8451	995		0.147059	2782
0.829026	996		0.116251	996		0.147261	4316
0.777973	997		0.856079	997		0.147443	3822
0.0766469	998		0.67378	998		0.147497	1255
0.628193	999		0.16657	999		0.147547	2672
0.0994929	1000		0.288982	1000		0.147601	554
0.238856	1001		0.815687	1001		0.147713	4624
0.627077	1002		0.294333	1002		0.1484	3805
0.0823168	1003		0.615053	1003		0.148695	5666
0.834967	1004		0.133974	1004		0.148711	5230
0.681143	1005		0.448379	1005		0.14907	4095
0.521633	1006		0.932415	1006		0.149694	2712
0.755238	1007		0.50626	1007		0.149796	5812
0.799341	1008		0.526832	1008		0.149943	87
0.730646	1009		0.058454	1009		0.150003	3811
0.0307296	1010		0.312243	1010		0.150201	621
0.705509	1011		0.178093	1011		0.150378	1146
0.558011	1012		0.516455	1012		0.150529	3563
0.149845	1013		0.988623	1013		0.15058	5446
0.570021	1014		0.23375	1014		0.150663	5639
0.786771	1015		0.811658	1015		0.150898	4883
0.0566968	1016		0.0401549	1016		0.151137	6138
0.139102	1017		0.0751124	1017		0.151357	3716
0.82321	1018		0.585836	1018		0.151506	3131
0.182408	1019		0.336998	1019		0.151573	3211
0.238334	1020		0.876977	1020		0.151631	675
0.421678	1021		0.975715	1021		0.151678	3612
0.256079	1022		0.386084	1022		0.151817	665
0.498718	1023		0.741614	1023		0.151857	1199
0.716918	1024		0.487408	1024		0.151877	5508
0.75941	1025		0.126935	1025		0.151914	5988
0.279293	1026		0.628447	1026		0.151989	1505
0.131955	1027		0.27764	1027		0.151995	1446
0.866462	1028		0.692827	1028		0.152471	1555
0.278048	1029		0.52066	1029		0.152762	5136
0.502974	1030		0.305975	1030		0.152981	750
0.273805	1031		0.645016	1031		0.153099	3737
0.634423	1032		0.62705	1032		0.153296	6176
0.0999198	1033		0.340968	1033		0.153397	4245
0.374682	1034		0.248523	1034		0.153515	4954
0.38862	1035		0.667604	1035		0.153582	2982
0.527928	1036		0.897562	1036		0.153666	5277
0.82754	1037		0.47754	1037		0.153745	1850
0.655199	1038		0.250894	1038		0.153834	3347
0.138328	1039		0.0378119	1039		0.153944	6117
0.00521497	1040		0.591236	1040		0.154002	3543
0.770205	1041		0.0808043	1041		0.154104	3896
0.871857	1042		0.817934	1042		0.154168	3777
0.308015	1043		0.853857	1043		0.154344	3368
0.579491	1044		0.742401	1044		0.154525	2668
0.267872	1045		0.954482	1045		0.154614	3637
0.761151	1046		0.539127	1046		0.155324	5747
0.51898	1047		0.237962	1047		0.155348	5894
0.757206	1048		0.862292	1048		0.155503	3337
0.378546	1049		0.798052	1049		0.155694	853
0.635185	1050		0.477856	1050		0.155716	1651
0.587537	1051		0.501552	1051		0.156545	1079
0.804042	1052		0.141913	1052		0.156591	1569
0.551025	1053		0.601561	1053		0.156809	5880
0.593327	1054		0.584256	1054		0.156834	4304
0.568585	1055		0.645645	1055		0.156883	3895
0.305641	1056		0.11979	1056		0.157029	4519
0.850778	1057		0.977292	1057		0.157224	1147
0.0609737	1058		0.103379	1058		0.157224	6322
0.296324	1059		0.170077	1059		0.157338	6391
0.199031	1060		0.0278631	1060		0.157653	1556
0.22699	1061		0.33759	1061		0.157666	2766
0.490033	1062		0.014809	1062		0.157682	4015
0.716134	1063		0.574098	1063		0.157928	782
0.377942	1064		0.340058	1064		0.157981	6047
0.116278	1065		0.130003	1065		0.158154	605
0.607886	1066		0.252869	1066		0.158288	6182
0.335725	1067		0.278148	1067		0.158577	121
0.348609	1068		0.401807	1068		0.158708	2562
0.745237	1069		0.360065	1069		0.158793	5439
0.349588	1070		0.588104	1070		0.159146	4075
0.0500374	1071		0.695471	1071		0.159167	5547
0.477181	1072		0.937984	1072		0.159168	5602
0.550212	1073		0.0778131	1073		0.159561	2604
0.0304616	1074		0.522655	1074		0.159644	4453
0.565165	1075		0.310502	1075		0.159723	1484
0.829095	1076		0.0220088	1076		0.159808	901
0.300098	1077		0.190657	1077		0.159811	3116
0.726159	1078		0.521579	1078		0.159822	5390
0.0219729	1079		0.156545	1079		0.159952	3160
0.0611465	1080		0.642181	1080		0.159993	5877
0.981799	1081		0.373345	1081		0.160042	82
0.604822	1082		0.652482	1082		0.160829	2819
0.236354	1083		0.450795	1083		0.16095	4619
0.668614	1084		0.894243	1084		0.161077	5171
0.705812	1085		0.259406	1085		0.161196	1088
0.52191	1086		0.0432811	1086		0.161436	3433
0.0367494	1087		0.168539	1087		0.161447	1740
0.483734	1088		0.161196	1088		0.161473	2876
0.525846	1089		0.134641	1089		0.161653	371
0.49331	1090		0.469977	1090		0.161873	4824
0.836144	1091		0.145586	1091		0.162165	557
0.3744	1092		0.700506	1092		0.162447	22
0.80906	1093		0.00683764	1093		0.162478	2112
0.377263	1094		0.221672	1094		0.162569	473
0.129749	1095		0.845237	1095		0.162865	424
0.321538	1096		0.563256	1096		0.163191	721
0.176959	1097		0.609854	1097		0.163337	3369
0.801556	1098		0.606549	1098		0.163338	3032
0.849373	1099		0.691678	1099		0.163347	4658
0.290908	1100		0.628304	1100		0.163474	5936
0.929338	1101		0.885536	1101		0.163751	3410
0.0261365	1102		0.363669	1102		0.16387	3498
0.443884	1103		0.754282	1103		0.164323	2499
0.431973	1104		0.211615	1104		0.164476	3294
0.755223	1105		0.37438	1105		0.164726	4396
0.585217	1106		0.203799	1106		0.164929	6355
0.709364	1107		0.559314	1107		0.16505	4616
0.773362	1108		0.033947	1108		0.165331	4949
0.107902	1109		0.454783	1109		0.165382	4177
0.679306	1110		0.0377914	1110		0.165412	3666
0.00475625	1111		0.29387	1111		0.165436	3402
0.817639	1112		0.913071	1112		0.165599	2710
0.290087	1113		0.385652	1113		0.165672	5997
0.271608	1114		0.911799	1114		0.165822	13
0.317326	1115		0.0958634	1115		0.16628	5842
0.474939	1116		0.331285	1116		0.16639	3108
0.505242	1117		0.114259	1117		0.16657	999
0.97585	1118		0.434125	1118		0.16662	2939
0.708418	1119		0.661357	1119		0.166873	3474
0.471246	1120		0.229111	1120		0.16688	4836
0.23372	1121		0.438738	1121		0.167645	5845
0.845487	1122		0.307267	1122		0.167776	1876
0.521111	1123		0.338149	1123		0.167946	2032
0.209888	1124		0.271333	1124		0.16831	2292
0.577668	1125		0.662007	1125		0.168539	1087
0.0614184	1126		0.27428	1126		0.168999	4155
0.96578	1127		0.343564	1127		0.169063	5054
0.375203	1128		0.329597	1128		0.169171	2005
0.349769	1129		0.110345	1129		0.169219	33
0.53314	1130		0.856587	1130		0.169289	77
0.311794	1131		0.805638	1131		0.169403	639
0.60126	1132		0.0904848	1132		0.169529	5634
0.285344	1133		0.30829	1133		0.169856	3675
0.795753	1134		0.732552	1134		0.170077	1059
0.843478	1135		0.444608	1135		0.170361	258
0.863652	1136		0.377764	1136		0.170797	5338
0.372951	1137		0.226744	1137		0.171153	2253
0.742682	1138		0.497708	1138		0.171555	2340
0.596646	1139		0.901317	1139		0.171601	4232
0.120262	1140		0.133492	1140		0.171823	857
0.975459	1141		0.459368	1141		0.172049	4621
0.382741	1142		0.933123	1142		0.172098	6348
0.962666	1143		0.106819	1143		0.172523	3351
0.693548	1144		0.778122	1144		0.173002	4237
0.249807	1145		0.765323	1145		0.173139	4865
0.159757	1146		0.150378	1146		0.173522	2342
0.149656	1147		0.157224	1147		0.173588	3765
0.439843	1148		0.650901	1148		0.173797	2198
0.334439	1149		0.467625	1149		0.174166	3454
0.175243	1150		0.866289	1150		0.174395	1621
0.757291	1151		0.735212	1151		0.174485	3770
0.709958	1152		0.76054	1152		0.174512	167
0.352867	1153		0.671255	1153		0.174523	6231
0.385341	1154		0.93471	1154		0.174556	805
0.72068	1155		0.295236	1155		0.174649	5929
0.695912	1156		0.119203	1156		0.174718	972
0.580568	1157		0.87065	1157		0.174739	3976
0.212533	1158		0.372397	1158		0.175295	5593
0.870786	1159		0.589346	1159		0.175348	498
0.89126	1160		0.075572	1160		0.175421	5723
0.589011	1161		0.427563	1161		0.175438	5358
0.116904	1162		0.34045	1162		0.175521	5550
0.655767	1163		0.266722	1163		0.175675	929
0.783508	1164		0.37178	1164		0.175823	6254
0.560484	1165		0.637271	1165		0.175937	4314
0.574186	1166		0.730609	1166		0.175954	3326
0.783582	1167		0.829284	1167		0.175986	5964
0.300152	1168		0.831824	1168		0.17616	6112
0.167009	1169		0.510339	1169		0.176209	514
0.215925	1170		0.723742	1170		0.176602	3685
0.0594846	1171		0.590999	1171		0.176637	2325
0.0336771	1172		0.975994	1172		0.176766	3303
0.162194	1173		0.572799	1173		0.176812	5996
0.441209	1174		0.789576	1174		0.177063	2821
0.883803	1175		0.304303	1175		0.177172	2452
0.984487	1176		0.145221	1176		0.177603	5373
0.894906	1177		0.203776	1177		0.177725	1369
0.622331	1178		0.765892	1178		0.17777	3620
0.861141	1179		0.541634	1179		0.178093	1011
0.477695	1180		0.581404	1180		0.178205	5177
0.204933	1181		0.412057	1181		0.178232	4729
0.46606	1182		0.874899	1182		0.178289	593
0.697847	1183		0.86013	1183		0.178319	6080
0.807907	1184		0.690223	1184		0.178398	2579
0.996994	1185		0.281374	1185		0.178662	2937
0.757567	1186		0.449646	1186		0.178815	2560
0.959287	1187		0.981863	1187		0.178918	1982
0.908547	1188		0.247508	1188		0.178928	2615
0.954188	1189		0.640813	1189		0.179406	1836
0.53809	1190		0.742324	1190		0.179486	5861
0.438646	1191		0.793388	1191		0.180214	1958
0.544442	1192		0.649361	1192		0.180239	4969
0.839744	1193		0.426786	1193		0.180503	4016
0.712175	1194		0.591678	1194		0.180511	3888
0.828258	1195		0.289492	1195		0.180536	1777
0.376506	1196		0.110526	1196		0.180773	5268
0.777828	1197		0.294149	1197		0.180966	286
0.435933	1198		0.373191	1198		0.181126	3216
0.528654	1199		0.151857	1199		0.181268	6237
0.184389	1200		0.69487	1200		0.181325	2761
0.726209	1201		0.391645	1201		0.181431	4700
0.608034	1202		0.372225	1202		0.181695	6132
0.150709	1203		0.129206	1203		0.18185	4680
0.389088	1204		0.927851	1204		0.182316	615
0.97341	1205		0.331872	1205		0.1827	5584
0.969301	1206		0.732462	1206		0.183011	1628
0.879327	1207		0.201066	1207		0.183095	1451
0.62471	1208		0.0294095	1208		0.183516	4053
0.561197	1209		0.0500718	1209		0.183522	1539
0.202048	1210		0.716281	1210		0.183557	2515
0.189931	1211		0.261907	1211		0.183566	3230
0.233811	1212		0.00572568	1212		0.183958	5283
0.361773	1213		0.367305	1213		0.18444	5498
0.960862	1214		0.618439	1214		0.184783	6116
0.845659	1215		0.243833	1215		0.184788	3052
0.54689	1216		0.537871	1216		0.184809	715
0.535075	1217		0.00696598	1217		0.185255	927
0.193405	1218		0.0570509	1218		0.185286	598
0.0859962	1219		0.355392	1219		0.185518	2602
0.311453	1220		0.526998	1220		0.185536	6031
0.0938169	1221		0.436883	1221		0.18559	5963
0.300907	1222		0.256766	1222		0.185823	5980
0.559188	1223		0.78603	1223		0.186228	1920
0.630424	1224		0.560876	1224		0.18634	398
0.0283549	1225		0.264727	1225		0.186375	1964
0.826313	1226		0.277854	1226		0.186396	16
0.114598	1227		0.123156	1227		0.186539	1382
0.0394756	1228		0.440039	1228		0.18662	3736
0.0325614	1229		0.498979	1229		0.186692	3157
0.195399	1230		0.494186	1230		0.186694	4971
0.102537	1231		0.715633	1231		0.18691	1888
0.998792	1232		0.137539	1232		0.187016	5600
0.758964	1233		0.0328776	1233		0.187187	2248
0.670627	1234		0.669161	1234		0.187236	5323
0.790197	1235		0.559987	1235		0.187421	1775
0.0490697	1236		0.838349	1236		0.187492	1421
0.346235	1237		0.766965	1237		0.18763	2683
0.189194	1238		0.917612	1238		0.187834	1677
0.553593	1239		0.559144	1239		0.18784	3188
0.390004	1240		0.0791584	1240		0.188131	4525
0.348694	1241		0.0484684	1241		0.188199	5975
0.0691244	1242		0.380365	1242		0.188287	2976
0.144945	1243		0.912998	1243		0.188404	606
0.939741	1244		0.639356	1244		0.188458	6068
0.144206	1245		0.444291	1245		0.188501	2277
0.0163406	1246		0.0573827	1246		0.188504	2187
0.650556	1247		0.637085	1247		0.188512	5258
0.788326	1248		0.420022	1248		0.188664	2565
0.352951	1249		0.637298	1249		0.188669	877
0.552733	1250		0.0566682	1250		0.188799	4923
0.311013	1251		0.780535	1251		0.189385	2281
0.0505182	1252		0.363738	1252		0.189513	5269
0.268753	1253		0.766083	1253		0.189987	1762
0.61336	1254		0.12035	1254		0.190065	671
0.235059	1255		0.147497	1255		0.190179	5806
0.583798	1256		0.482589	1256		0.190219	4101
0.639887	1257		0.0373554	1257		0.190278	3450
0.293086	1258		0.861135	1258		0.190341	6408
0.676553	1259		0.438186	1259		0.190623	4544
0.800132	1260		0.737437	1260		0.190643	561
0.12833	1261		0.879039	1261		0.190657	1077
0.640507	1262		0.865646	1262		0.190895	191
0.35222	1263		0.892413	1263		0.190954	1959
0.240557	1264		0.604824	1264		0.190989	5353
0.809225	1265		0.627964	1265		0.191121	1779
0.798145	1266		0.265037	1266		0.191309	6125
0.323227	1267		0.789244	1267		0.191317	2732
0.189608	1268		0.564053	1268		0.191945	6275
0.91238	1269		0.085525	1269		0.192097	4372
0.925989	1270		0.725328	1270		0.192416	4556
0.52065	1271		0.128528	1271		0.192432	2688
0.209078	1272		0.328944	1272		0.192452	130
0.103767	1273		0.507492	1273		0.192541	1575
0.433338	1274		0.78006	1274		0.192661	2224
0.733761	1275		0.797469	1275		0.192737	5645
0.534677	1276		0.199638	1276		0.19277	6020
0.976734	1277		0.12048	1277		0.193112	5371
0.76687	1278		0.790551	1278		0.193466	1980
0.638548	1279		0.810466	1279		0.193576	1630
0.219723	1280		0.685564	1280		0.193642	5387
0.611317	1281		0.895945	1281		0.193685	6269
0.102849	1282		0.137746	1282		0.193739	2299
0.171614	1283		0.811822	1283		0.193955	4609
0.315785	1284		0.678273	1284		0.193965	4764
0.790207	1285		0.462208	1285		0.19403	6097
0.782546	1286		0.710006	1286		0.194241	5300
0.379869	1287		0.598916	1287		0.19445	2255
0.574668	1288		0.385597	1288		0.194584	4751
0.440416	1289		0.412934	1289		0.194743	2865
0.0261591	1290		0.000578204	1290		0.194815	769
0.16716	1291		0.725686	1291		0.19497	4140
0.792877	1292		0.604221	1292		0.195059	1906
0.817977	1293		0.100231	1293		0.19507	4143
0.75994	1294		0.392955	1294		0.195209	5758
0.195269	1295		0.707221	1295		0.195289	4874
0.478502	1296		0.548283	1296		0.195465	2825
0.146183	1297		0.641915	1297		0.195487	4673
0.99705	1298		0.828288	1298		0.195555	3356
0.650553	1299		0.972841	1299		0.195606	556
0.791586	1300		0.512315	1300		0.195724	5284
0.115049	1301		0.595971	1301		0.196036	2107
0.552312	1302		0.297826	1302		0.196135	3804
0.628357	1303		0.884767	1303		0.196196	1800
0.276451	1304		0.0738096	1304		0.196242	5140
0.893281	1305		0.0546665	1305		0.196287	5329
0.941055	1306		0.264552	1306		0.196723	2972
0.720719	1307		0.747665	1307		0.196732	4879
0.481497	1308		0.012071	1308		0.196816	4241
0.31484	1309		0.50907	1309		0.196911	5078
0.991772	1310		0.0690593	1310		0.197196	6000
0.584147	1311		0.304061	1311		0.197211	3113
0.181252	1312		0.556729	1312		0.197592	4749
0.125138	1313		0.222091	1313		0.197599	648
0.749068	1314		0.600201	1314		0.197712	633
0.603259	1315		0.401743	1315		0.197722	160
0.543546	1316		0.476136	1316		0.197741	4076
0.819048	1317		0.951255	1317		0.197751	4999
0.634548	1318		0.586746	1318		0.198072	2827
0.397587	1319		0.986128	1319		0.198265	5614
0.474452	1320		0.279464	1320		0.198395	5003
0.49795	1321		0.826787	1321		0.198545	5571
0.116515	1322		0.000447614	1322		0.198824	4810
0.968209	1323		0.782662	1323		0.198846	385
0.455715	1324		0.13744	1324		0.198862	4201
0.406089	1325		0.360029	1325		0.199067	4597
0.991233	1326		0.624638	1326		0.19952	6192
0.85605	1327		0.349237	1327		0.199638	1276
0.469152	1328		0.102158	1328		0.199695	5060
0.227052	1329		0.468305	1329		0.199864	3249
0.866599	1330		0.515922	1330		0.199868	4246
0.130221	1331		0.811242	1331		0.200086	2280
0.909238	1332		0.600975	1332		0.200151	1866
0.366029	1333		0.117796	1333		0.200446	3073
0.532986	1334		0.529187	1334		0.200464	3320
0.919143	1335		0.331603	1335		0.200624	3019
0.308711	1336		0.882867	1336		0.200659	6072
0.00708394	1337		0.825113	1337		0.200677	4303
0.266164	1338		0.954019	1338		0.200745	4530
0.259047	1339		0.696918	1339		0.201066	1207
0.77708	1340		0.851269	1340		0.201201	692
0.320297	1341		0.549431	1341		0.20174	3477
0.451222	1342		0.638336	1342		0.201773	5475
0.849541	1343		0.591217	1343		0.202016	1572
0.295321	1344		0.077235	1344		0.202502	6321
0.30769	1345		0.527454	1345		0.202539	1375
0.632491	1346		0.825325	1346		0.203243	2295
0.421766	1347		0.328981	1347		0.203462	6331
0.0307372	1348		0.794561	1348		0.20365	5063
0.127839	1349		0.997384	1349		0.203727	1996
0.763333	1350		0.220316	1350		0.203776	1177
0.659192	1351		0.00295525	1351		0.203799	1106
0.852149	1352		0.280804	1352		0.203928	5542
0.827693	1353		0.374232	1353		0.203984	2238
0.319659	1354		0.904815	1354		0.204298	1507
0.0953444	1355		0.0572185	1355		0.204351	1847
0.807868	1356		0.0720833	1356		0.204438	147
0.345299	1357		0.981159	1357		0.204586	2286
0.575919	1358		0.861109	1358		0.204855	1394
0.987377	1359		0.0987438	1359		0.204916	1732
0.159728	1360		0.488694	1360		0.204935	5034
0.236373	1361		0.622466	1361		0.205002	421
0.964369	1362		0.797016	1362		0.205045	3644
0.954526	1363		0.0797432	1363		0.205093	2464
0.724287	1364		0.636734	1364		0.205216	4462
0.441289	1365		0.530482	1365		0.206534	5741
0.242036	1366		0.717181	1366		0.206642	4869
0.690751	1367		0.904831	1367		0.206727	2979
0.157701	1368		0.109723	1368		0.206774	3338
0.204921	1369		0.177725	1369		0.207093	1694
0.882109	1370		0.787428	1370		0.207107	4649
0.573412	1371		0.404354	1371		0.207195	2339
0.554808	1372		0.312173	1372		0.207752	3647
0.820162	1373		0.626818	1373		0.207801	3874
0.987301	1374		0.768725	1374		0.207878	3884
0.72903	1375		0.202539	1375		0.208152	3790
0.353726	1376		0.675077	1376		0.208318	4333
0.659779	1377		0.954038	1377		0.208478	5867
0.235669	1378		0.423135	1378		0.208552	3401
0.636926	1379		0.109732	1379		0.208756	322
0.660912	1380		0.565199	1380		0.208785	4018
0.477777	1381		0.212453	1381		0.208927	3552
0.169635	1382		0.186539	1382		0.209026	5094
0.543065	1383		0.605618	1383		0.209081	5020
0.142782	1384		0.0195113	1384		0.209772	1404
0.702129	1385		0.838401	1385		0.20991	4286
0.94295	1386		0.902798	1386		0.209926	3867
0.909611	1387		0.663946	1387		0.209955	3074
0.571391	1388		0.128938	1388		0.210172	346
0.128131	1389		0.106916	1389		0.210223	1711
0.534991	1390		0.551733	1390		0.21027	2412
0.358968	1391		0.532457	1391		0.210506	2244
0.0975661	1392		0.63068	1392		0.210613	2491
0.0629297	1393		0.31661	1393		0.210676	3761
0.673262	1394		0.204855	1394		0.2107	5116
0.381678	1395		0.831488	1395		0.210727	4513
0.442219	1396		0.2291	1396		0.21094	3872
0.656299	1397		0.471193	1397		0.210948	5760
0.800987	1398		0.831387	1398		0.211073	547
0.232162	1399		0.115782	1399		0.211259	31
0.575698	1400		0.224637	1400		0.211548	5718
0.999866	1401		0.693957	1401		0.211584	4747
0.321944	1402		0.928309	1402		0.211615	1104
0.15546	1403		0.470758	1403		0.211647	2266
0.952452	1404		0.209772	1404		0.211656	2581
0.18635	1405		0.669875	1405		0.211683	761
0.126542	1406		0.531591	1406		0.211798	2728
0.547801	1407		0.0256107	1407		0.211804	4628
0.392972	1408		0.0558236	1408		0.2119	5708
0.0709432	1409		0.790723	1409		0.211954	1444
0.366745	1410		0.635558	1410		0.212056	4706
0.524523	1411		0.731942	1411		0.212075	391
0.453106	1412		0.843724	1412		0.212093	1945
0.1946	1413		0.269837	1413		0.212122	3930
0.848267	1414		0.561584	1414		0.21224	1915
0.238765	1415		0.00723531	1415		0.212453	1381
0.359376	1416		0.30333	1416		0.212566	5385
0.749624	1417		0.704436	1417		0.212607	2749
0.906014	1418		0.0747452	1418		0.212969	4118
0.335048	1419		0.32255	1419		0.213338	2431
0.599645	1420		0.538716	1420		0.213359	1984
0.75543	1421		0.187492	1421		0.213474	4024
0.421725	1422		0.978968	1422		0.213581	3633
0.765157	1423		0.21801	1423		0.213863	4547
0.656548	1424		0.66331	1424		0.214071	4414
0.926575	1425		0.112715	1425		0.214116	5810
0.466976	1426		0.0431354	1426		0.214141	4403
0.396313	1427		0.75062	1427		0.214547	4671
0.0685411	1428		0.735473	1428		0.214718	1605
0.54568	1429		0.429472	1429		0.214748	2217
0.596972	1430		0.949862	1430		0.214997	2609
0.447305	1431		0.995018	1431		0.215005	482
0.515805	1432		0.145461	1432		0.215069	6282
0.407633	1433		0.812952	1433		0.215263	3308
0.846778	1434		0.0865051	1434		0.215322	4566
0.916787	1435		0.319367	1435		0.215332	781
0.171902	1436		0.863254	1436		0.215772	744
0.119075	1437		0.41861	1437		0.215932	174
0.523185	1438		0.958942	1438		0.216126	6246
0.0221275	1439		0.909528	1439		0.216141	4203
0.799082	1440		0.783728	1440		0.216394	4632
0.924267	1441		0.249485	1441		0.21642	5414
0.558979	1442		0.418599	1442		0.216556	632
0.445846	1443		0.649709	1443		0.216689	1918
0.33048	1444		0.211954	1444		0.216732	3250
0.913566	1445		0.891636	1445		0.216742	5654
0.654385	1446		0.151995	1446		0.217318	206
0.854857	1447		0.416334	1447		0.217418	4311
0.428253	1448		0.773665	1448		0.217746	5303
0.409825	1449		0.0742337	1449		0.21779	904
0.697823	1450		0.357519	1450		0.217911	5223
0.806983	1451		0.183095	1451		0.217953	306
0.445634	1452		0.0378709	1452		0.21801	1423
0.224484	1453		0.653396	1453		0.218048	2599
0.578338	1454		0.0750136	1454		0.218161	452
0.48666	1455		0.821646	1455		0.218333	5503
0.774156	1456		0.480094	1456		0.218613	44
0.50847	1457		0.515692	1457		0.218997	4920
0.870596	1458		0.593314	1458		0.219013	265
0.947647	1459		0.548699	1459		0.219016	1684
0.919512	1460		0.718182	1460		0.219132	120
0.641885	1461		0.288633	1461		0.219425	6035
0.161377	1462		0.305954	1462		0.219548	2215
0.682317	1463		0.662666	1463		0.219687	512
0.398124	1464		0.283009	1464		0.219983	5417
0.223639	1465		0.432717	1465		0.220008	3760
0.159072	1466		0.47144	1466		0.220125	2410
0.832301	1467		0.401912	1467		0.220154	1821
0.713816	1468		0.314928	1468		0.220316	1350
0.191729	1469		0.869193	1469		0.220465	3568
1.59233e-05	1470		0.128873	1470		0.220524	4818
0.139502	1471		0.814452	1471		0.220744	6039
0.324677	1472		0.377134	1472		0.221278	650
0.875341	1473		0.387045	1473		0.221347	3264
0.303343	1474		0.432633	1474		0.221405	6293
0.598003	1475		0.450915	1475		0.221672	1094
0.943296	1476		0.263791	1476		0.222091	1313
0.0164693	1477		0.345085	1477		0.222111	4324
0.848897	1478		0.549607	1478		0.222417	6361
0.699102	1479		0.136735	1479		0.222445	6122
0.321166	1480		0.589857	1480		0.222488	107
0.631626	1481		0.138056	1481		0.222624	2542
0.476938	1482		0.379135	1482		0.222866	2629
0.950824	1483		0.535328	1483		0.222913	3890
0.251794	1484		0.159723	1484		0.223066	6226
0.285576	1485		0.944368	1485		0.22319	3549
0.310614	1486		0.078011	1486		0.223721	3903
0.124147	1487		0.0539358	1487		0.223841	2810
0.236776	1488		0.329867	1488		0.223933	1535
0.835823	1489		0.292909	1489		0.22395	1973
0.819988	1490		0.547298	1490		0.223978	4524
0.243298	1491		0.945101	1491		0.224071	3346
0.295445	1492		0.786168	1492		0.224175	6037
0.93939	1493		0.437185	1493		0.224191	5007
0.327407	1494		0.344701	1494		0.224637	1400
0.542021	1495		0.382781	1495		0.224881	1960
0.704967	1496		0.957049	1496		0.225002	4220
0.786889	1497		0.480728	1497		0.225033	3336
0.962019	1498		0.400448	1498		0.225066	4779
0.056317	1499		0.836896	1499		0.2251	3975
0.422663	1500		0.790553	1500		0.225375	3220
0.473845	1501		0.319446	1501		0.225375	2707
0.179789	1502		0.467529	1502		0.225614	3331
0.848829	1503		0.802431	1503		0.22566	3746
0.188887	1504		0.458861	1504		0.225805	4047
0.955967	1505		0.151989	1505		0.225826	225
0.414593	1506		0.637673	1506		0.226052	2645
0.59408	1507		0.204298	1507		0.226232	4484
0.136018	1508		0.793622	1508		0.226665	3887
0.990963	1509		0.246109	1509		0.226677	3195
0.919873	1510		0.87739	1510		0.226687	3348
0.0805343	1511		0.449861	1511		0.226744	1137
0.838306	1512		0.959319	1512		0.22685	4832
0.0472457	1513		0.738982	1513		0.226961	5615
0.902796	1514		0.742554	1514		0.227269	5570
0.976872	1515		0.482597	1515		0.227653	3875
0.362978	1516		0.373508	1516		0.227935	2091
0.9705	1517		0.945939	1517		0.227994	727
0.464661	1518		0.622994	1518		0.228021	3274
0.0389199	1519		0.718362	1519		0.228025	6264
0.970902	1520		0.891962	1520		0.228226	1764
0.0723612	1521		0.756307	1521		0.228712	5464
0.52152	1522		0.729122	1522		0.228715	4219
0.272325	1523		0.498964	1523		0.228723	3672
0.999711	1524		0.910561	1524		0.228785	5789
0.156022	1525		0.238445	1525		0.229071	880
0.674299	1526		0.301103	1526		0.2291	1396
0.296491	1527		0.845951	1527		0.229111	1120
0.620934	1528		0.475914	1528		0.22939	4471
0.859743	1529		0.357918	1529		0.229462	2202
0.514698	1530		0.0617498	1530		0.229483	4627
0.0291387	1531		0.0776248	1531		0.229532	797
0.532731	1532		0.67365	1532		0.229533	777
0.405699	1533		0.0845567	1533		0.229564	2534
0.236019	1534		0.427976	1534		0.229606	5296
0.113681	1535		0.223933	1535		0.229718	6175
0.385667	1536		0.303982	1536		0.229719	2040
0.371793	1537		0.27948	1537		0.229745	3585
0.795354	1538		0.851756	1538		0.230923	5915
0.527096	1539		0.183522	1539		0.230999	5728
0.932391	1540		0.689921	1540		0.231606	4784
0.554522	1541		0.23477	1541		0.231674	3014
0.527339	1542		0.828131	1542		0.231759	3799
0.554798	1543		0.075051	1543		0.232011	5770
0.571374	1544		0.105057	1544		0.232425	3526
0.314756	1545		0.429959	1545		0.232516	4579
0.939006	1546		0.343607	1546		0.232788	6398
0.553559	1547		0.587682	1547		0.233074	3379
0.86286	1548		0.313897	1548		0.2331	2179
0.854705	1549		0.560063	1549		0.233291	4346
0.127964	1550		0.997207	1550		0.233311	3576
0.631705	1551		0.337619	1551		0.233741	3793
0.40545	1552		0.749058	1552		0.23375	1014
0.960541	1553		0.1297	1553		0.233941	92
0.37311	1554		0.41473	1554		0.23426	793
0.332641	1555		0.152471	1555		0.234492	3507
0.43342	1556		0.157653	1556		0.23457	35
0.795016	1557		0.423374	1557		0.23477	1541
0.157289	1558		0.467824	1558		0.234937	2119
0.277748	1559		0.459835	1559		0.235362	4983
0.775784	1560		0.849179	1560		0.235365	483
0.707816	1561		0.898661	1561		0.23537	3333
0.111733	1562		0.801118	1562		0.235544	6211
0.897894	1563		0.282852	1563		0.235983	4271
0.81338	1564		0.89131	1564		0.236036	48
0.374163	1565		0.118325	1565		0.23615	4752
0.269826	1566		0.443131	1566		0.236186	2505
0.920227	1567		0.836196	1567		0.236453	4886
0.59641	1568		0.511633	1568		0.236462	4676
0.928526	1569		0.156591	1569		0.236811	2282
0.427948	1570		0.488036	1570		0.236939	4703
0.111019	1571		0.968737	1571		0.237126	1681
0.2326	1572		0.202016	1572		0.237204	4301
0.730279	1573		0.401125	1573		0.237253	4634
0.421191	1574		0.304926	1574		0.237377	4953
0.362696	1575		0.192541	1575		0.237508	1785
0.596478	1576		0.795666	1576		0.237532	1886
0.751606	1577		0.836033	1577		0.237962	1047
0.141656	1578		0.628691	1578		0.238445	1525
0.204618	1579		0.51678	1579		0.23856	952
0.957742	1580		0.384618	1580		0.238586	459
0.40318	1581		0.733885	1581		0.238662	4522
0.634778	1582		0.092358	1582		0.238883	5311
0.894582	1583		0.91269	1583		0.238895	3868
0.75561	1584		0.527579	1584		0.239121	5225
0.959015	1585		0.851708	1585		0.239167	128
0.1903	1586		0.883771	1586		0.239333	4363
0.827185	1587		0.87158	1587		0.239371	3097
0.573847	1588		0.515099	1588		0.239473	5690
0.583707	1589		0.594958	1589		0.23948	3855
0.188862	1590		0.543968	1590		0.239541	2418
0.377078	1591		0.776556	1591		0.239725	2885
0.205773	1592		0.922382	1592		0.239784	5692
0.0767322	1593		0.365502	1593		0.239816	1806
0.214511	1594		0.649137	1594		0.240459	905
0.950491	1595		0.859527	1595		0.240502	2407
0.284636	1596		0.837689	1596		0.240551	3820
0.867528	1597		0.944033	1597		0.241106	40
0.617538	1598		0.335473	1598		0.241109	208
0.115587	1599		0.389122	1599		0.241129	5279
0.875665	1600		0.364704	1600		0.24127	226
0.429134	1601		0.101915	1601		0.241383	3555
0.288899	1602		0.497245	1602		0.241512	5999
0.952506	1603		0.706599	1603		0.241773	2391
0.081802	1604		0.628289	1604		0.241882	5482
0.951345	1605		0.214718	1605		0.242258	2888
0.660962	1606		0.118553	1606		0.242389	3936
0.980948	1607		0.522768	1607		0.242442	6062
0.957737	1608		0.26013	1608		0.243029	5939
0.968796	1609		0.256066	1609		0.243115	26
0.489613	1610		0.0858734	1610		0.243473	3769
0.864137	1611		0.787869	1611		0.243694	663
0.5898	1612		0.0816041	1612		0.243765	4551
0.902645	1613		0.836697	1613		0.243833	1215
0.562231	1614		0.658873	1614		0.243895	4691
0.47233	1615		0.887837	1615		0.243942	872
0.436971	1616		0.436713	1616		0.244169	6166
0.0896986	1617		0.117468	1617		0.24424	1809
0.866249	1618		0.496032	1618		0.24458	3697
0.452361	1619		0.513628	1619		0.244648	4317
0.622177	1620		0.0491447	1620		0.244783	586
0.0807276	1621		0.174395	1621		0.245234	3515
0.544009	1622		0.527367	1622		0.24539	3001
0.603568	1623		0.0646827	1623		0.245409	3467
0.601267	1624		0.722091	1624		0.245518	5437
0.393787	1625		0.940245	1625		0.245935	6286
0.757618	1626		0.312066	1626		0.246056	3891
0.744962	1627		0.605963	1627		0.246109	1509
0.466201	1628		0.183011	1628		0.246593	6341
0.10133	1629		0.0313368	1629		0.246641	4659
0.732581	1630		0.193576	1630		0.24687	4705
0.709269	1631		0.679996	1631		0.246976	5704
0.420607	1632		0.265163	1632		0.247259	3163
0.455096	1633		0.985116	1633		0.247342	2626
0.483609	1634		0.71984	1634		0.24748	2085
0.715735	1635		0.634131	1635		0.247508	1188
0.344539	1636		0.816034	1636		0.247814	3723
0.639203	1637		0.305989	1637		0.247911	3149
0.916606	1638		0.882919	1638		0.248025	5364
0.979	1639		0.906005	1639		0.248237	5354
0.0956587	1640		0.917757	1640		0.248289	5068
0.884004	1641		0.763096	1641		0.248433	238
0.341906	1642		0.350683	1642		0.248439	6339
0.564869	1643		0.949463	1643		0.248523	1034
0.486045	1644		0.693805	1644		0.248611	3961
0.351694	1645		0.105097	1645		0.2493	831
0.151499	1646		0.00725817	1646		0.249472	2201
0.264441	1647		0.492109	1647		0.249485	1441
0.426191	1648		0.318957	1648		0.249581	6234
0.873271	1649		0.646403	1649		0.249744	3970
0.314895	1650		0.105952	1650		0.249996	3955
0.428319	1651		0.155716	1651		0.25048	2038
0.686818	1652		0.0651219	1652		0.250634	5382
0.355517	1653		0.574829	1653		0.250659	5100
0.398077	1654		0.571531	1654		0.250757	634
0.825978	1655		0.495481	1655		0.250894	1038
0.347446	1656		0.839119	1656		0.25098	4250
0.712809	1657		0.695991	1657		0.251	6334
0.800079	1658		0.681227	1658		0.25112	4165
0.504705	1659		0.939194	1659		0.251133	60
0.153644	1660		0.266122	1660		0.251743	4283
0.6668	1661		0.770372	1661		0.252611	430
0.483185	1662		0.283596	1662		0.252666	3191
0.277016	1663		0.747233	1663		0.252869	1066
0.0946204	1664		0.00021743	1664		0.253009	1856
0.326143	1665		0.644674	1665		0.253043	5477
0.703386	1666		0.603649	1666		0.253359	6187
0.841776	1667		0.689122	1667		0.253601	5246
0.973492	1668		0.873742	1668		0.253942	5766
0.409656	1669		0.780133	1669		0.253948	5561
0.486719	1670		0.933894	1670		0.25398	4050
0.853641	1671		0.767447	1671		0.254372	3594
0.0819929	1672		0.113701	1672		0.254407	3099
0.932271	1673		0.718375	1673		0.25472	4059
0.865316	1674		0.508955	1674		0.254863	2383
0.184156	1675		0.765107	1675		0.255411	1748
0.95181	1676		0.677986	1676		0.25542	4486
0.196334	1677		0.187834	1677		0.255463	5317
0.214582	1678		0.806039	1678		0.25566	957
0.15973	1679		0.0134809	1679		0.255884	4345
0.833235	1680		0.970582	1680		0.255947	5004
0.429616	1681		0.237126	1681		0.256066	1609
0.178224	1682		0.922707	1682		0.256084	635
0.978582	1683		0.490957	1683		0.256105	2852
0.469083	1684		0.219016	1684		0.256406	960
0.403039	1685		0.468823	1685		0.256455	4042
0.0797364	1686		0.996224	1686		0.256508	4576
0.309195	1687		0.947764	1687		0.256733	3763
0.568207	1688		0.602934	1688		0.256763	4580
0.472151	1689		0.291501	1689		0.256766	1222
0.6795	1690		0.324293	1690		0.256858	5160
0.830944	1691		0.0439348	1691		0.257502	3911
0.471532	1692		0.292239	1692		0.257526	2048
0.427491	1693		0.790909	1693		0.257564	3253
0.56927	1694		0.207093	1694		0.257621	1768
0.129516	1695		0.430428	1695		0.258453	463
0.216801	1696		0.572866	1696		0.25852	4655
0.942586	1697		0.745136	1697		0.258901	886
0.703798	1698		0.497913	1698		0.258995	703
0.363975	1699		0.705473	1699		0.259003	3251
0.0262019	1700		0.126545	1700		0.259106	5541
0.550118	1701		0.62597	1701		0.259364	4992
0.961075	1702		0.610626	1702		0.25937	5983
0.857941	1703		0.765961	1703		0.259406	1085
0.0574419	1704		0.785088	1704		0.259482	1903
0.407481	1705		0.585644	1705		0.259527	3982
0.447301	1706		0.581823	1706		0.259724	2532
0.851318	1707		0.618403	1707		0.26013	1608
0.32976	1708		0.473869	1708		0.260293	522
0.0760585	1709		0.820993	1709		0.260305	5518
0.0788781	1710		0.604444	1710		0.260476	4428
0.185478	1711		0.210223	1711		0.26088	2046
0.0430606	1712		0.141798	1712		0.261167	5933
0.287811	1713		0.851125	1713		0.261179	3270
0.605583	1714		0.38796	1714		0.261259	2502
0.800065	1715		0.744569	1715		0.261582	2569
0.702708	1716		0.374474	1716		0.261641	2345
0.958141	1717		0.574276	1717		0.261828	6370
0.351487	1718		0.899397	1718		0.261831	3174
0.966059	1719		0.922658	1719		0.261907	1211
0.584531	1720		0.131683	1720		0.262004	4049
0.665146	1721		0.10968	1721		0.262017	3033
0.94762	1722		0.559452	1722		0.262088	1814
0.155203	1723		0.0719743	1723		0.262356	4008
0.191821	1724		0.345364	1724		0.262366	4878
0.757552	1725		0.429504	1725		0.262454	4173
0.749629	1726		0.902326	1726		0.262495	4054
0.0419443	1727		0.577617	1727		0.262741	2584
0.457409	1728		0.951354	1728		0.26277	843
0.385555	1729		0.0571188	1729		0.263128	4088
0.403025	1730		0.0927541	1730		0.263144	279
0.9762	1731		0.47631	1731		0.263301	4984
0.493684	1732		0.204916	1732		0.263609	734
0.816461	1733		0.976955	1733		0.263638	3771
0.701601	1734		0.366764	1734		0.263683	5536
0.143424	1735		0.060189	1735		0.263791	1476
0.155767	1736		0.942537	1736		0.263883	4000
0.604714	1737		0.916094	1737		0.263889	1878
0.533021	1738		0.295518	1738		0.263991	5589
0.590017	1739		0.47879	1739		0.264552	1306
0.856599	1740		0.161447	1740		0.264562	1811
0.771682	1741		0.738606	1741		0.264727	1225
0.0525731	1742		0.905225	1742		0.264995	5693
0.457397	1743		0.00626389	1743		0.265023	3698
0.772919	1744		0.553854	1744		0.265037	1266
0.13481	1745		0.804962	1745		0.265152	4570
0.504633	1746		0.462105	1746		0.265158	5461
0.563717	1747		0.410115	1747		0.265163	1632
0.43679	1748		0.255411	1748		0.265265	4952
0.886789	1749		0.938103	1749		0.265341	4581
0.716942	1750		0.680969	1750		0.265394	893
0.571043	1751		0.826594	1751		0.265415	5012
0.75807	1752		0.6372	1752		0.265651	5043
0.892072	1753		0.48967	1753		0.265727	4603
0.936011	1754		0.884822	1754		0.265779	2831
0.413066	1755		0.863937	1755		0.265872	1975
0.266808	1756		0.603905	1756		0.265966	2823
0.114157	1757		0.0670177	1757		0.266122	1660
0.186231	1758		0.285334	1758		0.266296	5895
0.967216	1759		0.477168	1759		0.266357	5326
0.136047	1760		0.637576	1760		0.266535	5431
0.586691	1761		0.789443	1761		0.266722	1163
0.711511	1762		0.189987	1762		0.26675	2988
0.617169	1763		0.665563	1763		0.267244	5870
0.455868	1764		0.228226	1764		0.267517	2027
0.658748	1765		0.0766606	1765		0.268126	1902
0.930874	1766		0.612288	1766		0.268163	752
0.959744	1767		0.32297	1767		0.268216	211
0.532389	1768		0.257621	1768		0.268364	4939
0.0180072	1769		0.792351	1769		0.268521	4763
0.0308044	1770		0.915339	1770		0.268545	4227
0.294289	1771		0.318064	1771		0.268734	3252
0.215578	1772		0.989954	1772		0.268801	4373
0.52633	1773		0.723	1773		0.269487	5775
0.392516	1774		0.377159	1774		0.269837	1413
0.248177	1775		0.187421	1775		0.269868	582
0.131601	1776		0.553946	1776		0.270056	301
0.746118	1777		0.180536	1777		0.270174	4338
0.585947	1778		0.403989	1778		0.270201	4336
0.808085	1779		0.191121	1779		0.270311	2088
0.770215	1780		0.630694	1780		0.270326	3339
0.435783	1781		0.0557795	1781		0.270695	4006
0.976502	1782		0.491176	1782		0.270811	4128
0.936282	1783		0.944358	1783		0.270837	403
0.205699	1784		0.103524	1784		0.271036	3442
0.823058	1785		0.237508	1785		0.271292	940
0.0377493	1786		0.65479	1786		0.271333	1124
0.767413	1787		0.877444	1787		0.271925	3591
0.958911	1788		0.272978	1788		0.271984	2880
0.738739	1789		0.749055	1789		0.272435	1922
0.936794	1790		0.0951414	1790		0.272587	4956
0.122258	1791		0.639512	1791		0.272782	4899
0.15486	1792		0.0247435	1792		0.272978	1788
0.898772	1793		0.982765	1793		0.273009	4011
0.484547	1794		0.497826	1794		0.273044	4468
0.0683573	1795		0.524835	1795		0.273758	4903
0.617714	1796		0.607055	1796		0.273769	2711
0.417683	1797		0.0630847	1797		0.273935	5493
0.525878	1798		0.352837	1798		0.274088	4754
0.532413	1799		0.292237	1799		0.27428	1126
0.578253	1800		0.196196	1800		0.274375	3759
0.59691	1801		0.751706	1801		0.27445	3858
0.23089	1802		0.9413	1802		0.274564	5132
0.997094	1803		0.708527	1803		0.274634	4062
0.933784	1804		0.733131	1804		0.274816	5651
0.59492	1805		0.440547	1805		0.27495	5739
0.0669872	1806		0.239816	1806		0.275142	4309
0.7825	1807		0.38438	1807		0.275515	6126
0.149284	1808		0.300683	1808		0.275644	3745
0.5123	1809		0.24424	1809		0.27572	4916
0.346346	1810		0.11962	1810		0.275915	2553
0.379614	1811		0.264562	1811		0.276076	6261
0.852827	1812		0.722099	1812		0.276249	2414
0.440854	1813		0.961052	1813		0.276487	5830
0.108123	1814		0.262088	1814		0.276627	2028
0.94322	1815		0.328948	1815		0.276743	709
0.0953574	1816		0.0337751	1816		0.276954	3141
0.145711	1817		0.363457	1817		0.277075	6105
0.453129	1818		0.857042	1818		0.277197	5613
0.451312	1819		0.533968	1819		0.27764	1027
0.633142	1820		0.920121	1820		0.277831	670
0.409468	1821		0.220154	1821		0.277854	1226
0.440115	1822		0.48136	1822		0.277972	234
0.676825	1823		0.948514	1823		0.27806	3821
0.873085	1824		0.533524	1824		0.278148	1067
0.159425	1825		0.950616	1825		0.278217	2650
0.34146	1826		0.955597	1826		0.278434	6316
0.424172	1827		0.528016	1827		0.278468	5162
0.884033	1828		0.0737709	1828		0.278867	4564
0.505038	1829		0.595749	1829		0.278878	2641
0.478184	1830		0.0153462	1830		0.279187	4866
0.757387	1831		0.83661	1831		0.279464	1320
0.874354	1832		0.512525	1832		0.279478	329
0.692789	1833		0.108799	1833		0.27948	1537
0.846942	1834		0.802965	1834		0.279692	4910
0.509063	1835		0.052371	1835		0.279963	4803
0.509763	1836		0.179406	1836		0.280068	959
0.344998	1837		0.074864	1837		0.280307	3297
0.823009	1838		0.67831	1838		0.280407	4454
0.724593	1839		0.0136791	1839		0.28057	6230
0.441799	1840		0.83725	1840		0.280804	1352
0.69933	1841		0.877994	1841		0.28087	3580
0.518134	1842		0.319101	1842		0.281126	1858
0.23825	1843		0.0318132	1843		0.281241	5796
0.970988	1844		0.311179	1844		0.281372	2413
0.0559806	1845		0.659297	1845		0.281374	1185
0.77227	1846		0.973824	1846		0.281662	2229
0.330966	1847		0.204351	1847		0.281909	305
0.665773	1848		0.951082	1848		0.282301	5006
0.690806	1849		0.350011	1849		0.28271	4415
0.313298	1850		0.153745	1850		0.282822	4107
0.249298	1851		0.84841	1851		0.282852	1563
0.143939	1852		0.747439	1852		0.283001	3608
0.231041	1853		0.618993	1853		0.283009	1464
0.490331	1854		0.731015	1854		0.28322	2601
0.333119	1855		0.629253	1855		0.283393	3907
0.852675	1856		0.253009	1856		0.283552	3607
0.375429	1857		0.12139	1857		0.283596	1662
0.696692	1858		0.281126	1858		0.283837	2267
0.135097	1859		0.0644786	1859		0.283957	6005
0.743051	1860		0.107954	1860		0.284363	4125
0.354984	1861		0.733465	1861		0.284647	2890
0.859418	1862		0.524608	1862		0.284866	2868
0.378469	1863		0.690535	1863		0.285005	5444
0.0402883	1864		0.0514907	1864		0.285232	313
0.175378	1865		0.747887	1865		0.285334	1758
0.849712	1866		0.200151	1866		0.285416	6109
0.653828	1867		0.311246	1867		0.285453	2312
0.470926	1868		0.541882	1868		0.285479	3162
0.338783	1869		0.532241	1869		0.286693	2393
0.212693	1870		0.917124	1870		0.286887	6027
0.310953	1871		0.0179358	1871		0.28702	2955
0.0700006	1872		0.952147	1872		0.287021	5792
0.98766	1873		0.914886	1873		0.287035	4460
0.0697363	1874		0.537741	1874		0.287459	3124
0.00298446	1875		0.300501	1875		0.287571	3510
0.37316	1876		0.167776	1876		0.28765	3286
0.837769	1877		0.85897	1877		0.287702	3158
0.484062	1878		0.263889	1878		0.28775	2303
0.756712	1879		0.4284	1879		0.287778	5951
0.136758	1880		0.141187	1880		0.288507	3221
0.578982	1881		0.805652	1881		0.288512	2213
0.754241	1882		0.80491	1882		0.288633	1461
0.757811	1883		0.0422082	1883		0.288872	347
0.678477	1884		0.872908	1884		0.288982	1000
0.692725	1885		0.600765	1885		0.289178	5886
0.848085	1886		0.237532	1886		0.289227	5308
0.683187	1887		0.894488	1887		0.289229	2620
0.807724	1888		0.18691	1888		0.289322	4228
0.670847	1889		0.561369	1889		0.289415	3125
0.0509163	1890		0.954939	1890		0.289492	1195
0.424754	1891		0.670044	1891		0.289739	3219
0.740937	1892		0.75092	1892		0.289897	5878
0.723525	1893		0.498358	1893		0.290102	529
0.524534	1894		0.960356	1894		0.290338	3743
0.221541	1895		0.658546	1895		0.29049	2799
0.099194	1896		0.88645	1896		0.290878	4121
0.181857	1897		0.917639	1897		0.290963	418
0.192153	1898		0.543845	1898		0.291124	51
0.839482	1899		0.933467	1899		0.291241	6013
0.148407	1900		0.0660141	1900		0.291257	4082
0.0926868	1901		0.828862	1901		0.291266	2110
0.928093	1902		0.268126	1902		0.291501	1689
0.0273913	1903		0.259482	1903		0.291567	5047
0.466588	1904		0.475691	1904		0.291718	2367
0.295815	1905		0.916753	1905		0.291783	3766
0.0188044	1906		0.195059	1906		0.291908	3531
0.0841619	1907		0.521537	1907		0.292043	4648
0.77574	1908		0.837582	1908		0.292085	699
0.78813	1909		0.659042	1909		0.292198	784
0.904097	1910		0.860984	1910		0.292237	1799
0.40826	1911		0.886019	1911		0.292239	1692
0.703346	1912		0.103403	1912		0.292486	3224
0.131261	1913		0.800662	1913		0.292545	3290
0.345655	1914		0.923458	1914		0.292681	5077
0.123534	1915		0.21224	1915		0.292794	879
0.0687359	1916		0.922091	1916		0.292909	1489
0.354945	1917		0.468604	1917		0.292967	2488
0.000476057	1918		0.216689	1918		0.293002	6257
0.87595	1919		0.486845	1919		0.293081	3747
0.00826069	1920		0.186228	1920		0.293223	5465
0.635292	1921		0.723943	1921		0.293609	3850
0.828979	1922		0.272435	1922		0.29387	1111
0.792199	1923		0.48072	1923		0.293998	729
0.736195	1924		0.798318	1924		0.294149	1197
0.671788	1925		0.641145	1925		0.294209	4885
0.593721	1926		0.830996	1926		0.294315	3504
0.00490248	1927		0.562647	1927		0.294333	1002
0.97054	1928		0.42696	1928		0.294399	902
0.857034	1929		0.570811	1929		0.294609	3826
0.197028	1930		0.783384	1930		0.294669	553
0.274979	1931		0.557919	1931		0.294749	2913
0.521137	1932		0.327834	1932		0.294835	4819
0.781905	1933		0.320735	1933		0.294944	165
0.606184	1934		0.938232	1934		0.295066	3267
0.200273	1935		0.829987	1935		0.295084	3958
0.0370323	1936		0.0485352	1936		0.295236	1155
0.351896	1937		0.89637	1937		0.2955	2370
0.176539	1938		0.736575	1938		0.295518	1738
0.905722	1939		0.63502	1939		0.296175	2793
0.966465	1940		0.013136	1940		0.29627	799
0.445122	1941		0.725848	1941		0.296294	5454
0.221928	1942		0.926642	1942		0.29659	5813
0.659045	1943		0.755592	1943		0.296667	4620
0.46067	1944		0.53707	1944		0.296748	4208
0.30979	1945		0.212093	1945		0.29679	3713
0.32587	1946		0.144787	1946		0.297018	335
0.0824843	1947		0.841681	1947		0.297056	2770
0.149743	1948		0.334203	1948		0.297154	2288
0.356201	1949		0.423733	1949		0.297163	4217
0.369618	1950		0.37473	1950		0.297654	2014
0.0770394	1951		0.706809	1951		0.297826	1302
0.535949	1952		0.301497	1952		0.297851	3960
0.475578	1953		0.371492	1953		0.2982	5050
0.898135	1954		0.84028	1954		0.298593	2114
0.917058	1955		0.581159	1955		0.298725	4714
0.675181	1956		0.0948358	1956		0.298818	194
0.569407	1957		0.33546	1957		0.299331	4174
0.450202	1958		0.180214	1958		0.299702	4760
0.838965	1959		0.190954	1959		0.299809	93
0.978236	1960		0.224881	1960		0.300078	2909
0.441575	1961		0.349595	1961		0.300253	602
0.153194	1962		0.887246	1962		0.300325	4642
0.167645	1963		0.705161	1963		0.300363	4019
0.597311	1964		0.186375	1964		0.300501	1875
0.891744	1965		0.594709	1965		0.300549	2536
0.622861	1966		0.589924	1966		0.300683	1808
0.520076	1967		0.865649	1967		0.3008	2812
0.964389	1968		0.475516	1968		0.30104	4638
0.518569	1969		0.129355	1969		0.301103	1526
0.453023	1970		0.983482	1970		0.301106	5701
0.0824646	1971		0.790245	1971		0.301254	101
0.223791	1972		0.141936	1972		0.301272	508
0.219681	1973		0.22395	1973		0.301497	1952
0.670556	1974		0.606622	1974		0.301546	3499
0.724242	1975		0.265872	1975		0.301697	5481
0.674635	1976		0.571898	1976		0.301773	5350
0.358967	1977		0.995664	1977		0.301975	2390
0.408956	1978		0.390468	1978		0.301976	5381
0.568362	1979		0.697194	1979		0.302082	3452
0.423696	1980		0.193466	1980		0.302533	153
0.711178	1981		0.0634852	1981		0.302625	2332
0.465184	1982		0.178918	1982		0.302652	4773
0.233446	1983		0.0146181	1983		0.302856	3276
0.602785	1984		0.213359	1984		0.30292	3902
0.34833	1985		0.668715	1985		0.30309	219
0.564299	1986		0.527846	1986		0.303261	5088
0.659047	1987		0.0999096	1987		0.30333	1416
0.751239	1988		0.852303	1988		0.303466	2242
0.656182	1989		0.0672123	1989		0.303502	642
0.363485	1990		0.712562	1990		0.30356	2527
0.400693	1991		0.880248	1991		0.303982	1536
0.140279	1992		0.0156749	1992		0.304013	4031
0.0520538	1993		0.75589	1993		0.304061	1311
0.848664	1994		0.791718	1994		0.304234	818
0.0128172	1995		0.664973	1995		0.304303	1175
0.663413	1996		0.203727	1996		0.304376	2981
0.979276	1997		0.738267	1997		0.304413	3037
0.5236	1998		0.724607	1998		0.304625	5018
0.864939	1999		0.918016	1999		0.30473	5910
[truncated: 4,428 more rows]
