# Supplementary material for: Data congruence, paedomorphosis and salamanders
Source: Front Zool. 2007 Oct 31;4:22. doi: 10.1186/1742-9994-4-22 (PMC2234405; doi:10.1186/1742-9994-4-22)
Supplement: Additional file 3 — Example log file of PAUP. This file contains the log output of PAUP, which is used for the PABA analyses using PABA Explorer and Microsoft Excel. [file 1742-9994-4-22-S3.txt]

P A U P *
Version 4.0b10 for 32-bit Microsoft Windows
Thu May 31 18:17:17 2007

      -----------------------------NOTICE-----------------------------
        This is a beta-test version.  Please report any crashes,
        apparent calculation errors, or other anomalous results.
        There are no restrictions on publication of results obtained
        with this version, but you should check the WWW site
        frequently for bug announcements and/or updated versions.  
        See the README file on the distribution media for details.
      ----------------------------------------------------------------

Outgroup status changed:
  1 taxon transferred to outgroup
  Total number of taxa now in outgroup = 1
  Number of ingroup taxa = 20

 Combination: "MOR"

Character-exclusion status changed:
  6427 characters excluded
  Total number of characters now excluded = 6427
  Number of included characters = 0

Character-exclusion status changed:
  326 characters re-included
  Total number of characters now excluded = 6101
  Number of included characters = 326

Bootstrap method with heuristic search:
  Number of bootstrap replicates = 1000
  Simple weighting used for bootstrap
  Starting seed = 118173188
  Optimality criterion = parsimony
    Character-status summary:
      6101 characters are excluded
      Of the remaining 326 included characters:
        2 characters are of type 'ord' (Wagner)
        324 characters are of type 'unord'
        326 characters have weight 100
        203 characters are constant
        26 variable characters are parsimony-uninformative
        Number of (included) parsimony-informative characters = 97
    Gaps are treated as "missing"
  Starting tree(s) obtained via stepwise addition
  Addition sequence: random
    Number of replicates = 10
    Starting seed = 1942730481
  Number of trees held at each step during stepwise addition = 1
  Branch-swapping algorithm: tree-bisection-reconnection (TBR)
  Steepest descent option not in effect
  No more than 100000 trees of score (length) greater than or equal to 1 will
     be saved in each replicate
  Initial 'MaxTrees' setting = 100 (will be auto-increased by 100)
  Branches collapsed (creating polytomies) if maximum branch length is zero
  'MulTrees' option in effect
  Topological constraints not enforced
  Trees are unrooted

   1000 bootstrap replicates completed
   Time used = 00:02:35.1

Bootstrap 50% majority-rule consensus tree

/---------------------------------------------------------- Discoglossus(1)
|
+---------------------------------------------------------- Dermophis(2)
|
|                                      /------------------- Cryptobranchus(3)
|                  /--------99---------+
|                  |                   \------------------- Andrias(4)
|                  |
|                  |                   /------------------- Hynobius(5)
|                  +--------87---------+
|                  |                   \------------------- Salamandrella(6)
|                  |
|                  +--------------------------------------- Onychodactylus(7)
|                  |
|                  +--------------------------------------- Siren(8)
|                  |
|                  +--------------------------------------- Necturus(9)
|                  |
|                  |                   /------------------- Ambystoma opac(10)
|                  +--------97---------+
|                  |                   \------------------- Ambystoma grac(11)
\--------64--------+
                   +--------------------------------------- Dicamptodon(12)
                   |
                   |                   /------------------- Taricha(13)
                   +--------94---------+
                   |                   \------------------- Notophthalmus(14)
                   |
                   |                   /------------------- Amphiuma means(15)
                   +--------100--------+
                   |                   \------------------- Amphiuma phol(16)
                   |
                   +--------------------------------------- Rhyacotriton(17)
                   |
                   |                   /------------------- Desmognathus(18)
                   |                   |
                   |                   +------------------- Pseudoeurycea(19)
                   \--------64---------+
                                       +------------------- Pseudotriton(20)
                                       |
                                       \------------------- Eurycea long(21)

Bipartitions found in one or more trees and frequency of occurrence (bootstrap
support values):

         1         22
123456789012345678901      Freq      %
--------------------------------------
..............**.....    998.84  99.9%
..**.................    986.18  98.6%
.........**..........    974.44  97.4%
............**.......    937.84  93.8%
....**...............    870.47  87.0%
..*******************    639.93  64.0%
.................****    636.00  63.6%
.........***.........    471.09  47.1%
.......*....**.......    373.47  37.3%
.................*..*    367.48  36.7%
........*.......*....    305.91  30.6%
....***..............    285.33  28.5%
..................***    271.14  27.1%
.................*.**    247.27  24.7%
...................**    245.65  24.6%
..............**.****    210.42  21.0%
........*.....**.....    208.58  20.9%
.......**...*********    206.28  20.6%
....*****************    201.90  20.2%
.......*....**...****    171.62  17.2%
..*******..**********    168.52  16.9%
.................**..    166.41  16.6%
.......**************    157.64  15.8%
.................**.*    150.15  15.0%
.......**............    134.07  13.4%
.......**...**..*....    132.57  13.3%
....**.**************    130.84  13.1%
..*****..............    128.65  12.9%
.......*....**..*....    126.13  12.6%
..................**.    113.88  11.4%
........*.....**.****    111.08  11.1%
.***..***************    107.05  10.7%
..**********..*******     96.80   9.7%
..**...**...*********     93.50   9.3%
..**..*..............     90.09   9.0%
.......*....**..*****     88.89   8.9%
.......**...**..*****     84.36   8.4%
............**..*....     80.94   8.1%
.......**.......*....     79.17   7.9%
..*******...*********     77.53   7.8%
......*....*.........     71.85   7.2%
.********..**********     70.73   7.1%
..**...*.............     68.05   6.8%
........*...**..*....     67.46   6.7%
..................*.*     65.32   6.5%
..............**..*..     64.87   6.5%
........*........****     63.93   6.4%
....***....*.........     56.76   5.7%
.......**...****.****     55.82   5.6%
.***...**************     52.24   5.2%
..****...............     52.02   5.2%
.***.................     51.63   5.2%
....*****..**********     50.30   5.0%
..**...**.....*******     50.20   5.0%

1654 groups at (relative) frequency less than 5% not shown

All trees have been cleared from memory.

 Constraints Node01

Heuristic search settings:
  Optimality criterion = parsimony
    Character-status summary:
      6101 characters are excluded
      Of the remaining 326 included characters:
        2 characters are of type 'ord' (Wagner)
        324 characters are of type 'unord'
        326 characters have weight 100
        203 characters are constant
        26 variable characters are parsimony-uninformative
        Number of (included) parsimony-informative characters = 97
    Gaps are treated as "missing"
  Starting tree(s) obtained via stepwise addition
  Addition sequence: random
    Number of replicates = 10
    Starting seed = 1255568340
  Number of trees held at each step during stepwise addition = 1
  Branch-swapping algorithm: tree-bisection-reconnection (TBR)
  Steepest descent option not in effect
  No more than 100000 trees of score (length) greater than or equal to 1 will
     be saved in each replicate
  Initial 'MaxTrees' setting = 100 (will be auto-increased by 100)
  Branches collapsed (creating polytomies) if maximum branch length is zero
  'MulTrees' option in effect
  Keeping only trees compatible with constraint-tree "Node01"
  Trees are unrooted

Heuristic search completed
   Total number of rearrangements tried = 115580
   Score of best tree(s) found = 43100
   Number of trees retained = 1
   Time used = 0.25 sec

Tree-island profile:
                     First      Last                     First   Times
Island      Size      tree      tree        Score    replicate     hit
----------------------------------------------------------------------
     1         1         1         1        43100            1       9
     2         1         -         -        43300            2       1

Lengths of trees in memory:
  Character-status summary:
    6101 characters are excluded
    Of the remaining 326 included characters:
      2 characters are of type 'ord' (Wagner)
      324 characters are of type 'unord'
      326 characters have weight 100
      203 characters are constant
      26 variable characters are parsimony-uninformative
      Number of (included) parsimony-informative characters = 97
  Gaps are treated as "missing"
  
  Tree lengths written to file "C:\Dokumente und Einstellungen\Torsten
  Struck\Desktop\Permutations\Combined_Weighted_01_N_Mor.txt"

Heuristic search settings:
  Optimality criterion = parsimony
    Character-status summary:
      6101 characters are excluded
      Of the remaining 326 included characters:
        2 characters are of type 'ord' (Wagner)
        324 characters are of type 'unord'
        326 characters have weight 100
        203 characters are constant
        26 variable characters are parsimony-uninformative
        Number of (included) parsimony-informative characters = 97
    Gaps are treated as "missing"
  Starting tree(s) obtained via stepwise addition
  Addition sequence: random
    Number of replicates = 10
    Starting seed = 932480711
  Number of trees held at each step during stepwise addition = 1
  Branch-swapping algorithm: tree-bisection-reconnection (TBR)
  Steepest descent option not in effect
  No more than 100000 trees of score (length) greater than or equal to 1 will
     be saved in each replicate
  Initial 'MaxTrees' setting = 100 (will be auto-increased by 100)
  Branches collapsed (creating polytomies) if maximum branch length is zero
  'MulTrees' option in effect
  Keeping only trees NOT compatible with constraint-tree "Node01"
  Trees are unrooted

Heuristic search completed
   Total number of rearrangements tried = 79648
   Score of best tree(s) found = 43100
   Number of trees retained = 2
   Time used = 0.15 sec

Tree-island profile:
                     First      Last                     First   Times
Island      Size      tree      tree        Score    replicate     hit
----------------------------------------------------------------------
     1         1         1         1        43100            1       1
     2         1         2         2        43100            5       6
     3         1         -         -        43200            2       1
     4         1         -         -        43500            3       2*

Note(s):
    * Multiple hits on islands of unsaved trees may in fact represent
      different islands

Lengths of trees in memory:
  Character-status summary:
    6101 characters are excluded
    Of the remaining 326 included characters:
      2 characters are of type 'ord' (Wagner)
      324 characters are of type 'unord'
      326 characters have weight 100
      203 characters are constant
      26 variable characters are parsimony-uninformative
      Number of (included) parsimony-informative characters = 97
  Gaps are treated as "missing"
  
  Tree lengths written to file "C:\Dokumente und Einstellungen\Torsten
  Struck\Desktop\Permutations\Combined_Weighted_01_A_Mor.txt"

All trees have been cleared from memory.

 Constraints Node 02

Heuristic search settings:
  Optimality criterion = parsimony
    Character-status summary:
      6101 characters are excluded
      Of the remaining 326 included characters:
        2 characters are of type 'ord' (Wagner)
        324 characters are of type 'unord'
        326 characters have weight 100
        203 characters are constant
        26 variable characters are parsimony-uninformative
        Number of (included) parsimony-informative characters = 97
    Gaps are treated as "missing"
  Starting tree(s) obtained via stepwise addition
  Addition sequence: random
    Number of replicates = 10
    Starting seed = 2141349701
  Number of trees held at each step during stepwise addition = 1
  Branch-swapping algorithm: tree-bisection-reconnection (TBR)
  Steepest descent option not in effect
  No more than 100000 trees of score (length) greater than or equal to 1 will
     be saved in each replicate
  Initial 'MaxTrees' setting = 100 (will be auto-increased by 100)
  Branches collapsed (creating polytomies) if maximum branch length is zero
  'MulTrees' option in effect
  Keeping only trees compatible with constraint-tree "Node02"
  Trees are unrooted

Heuristic search completed
   Total number of rearrangements tried = 68679
   Score of best tree(s) found = 43100
   Number of trees retained = 1
   Time used = 0.17 sec

Tree-island profile:
                     First      Last                     First   Times
Island      Size      tree      tree        Score    replicate     hit
----------------------------------------------------------------------
     1         1         1         1        43100            1       9
     2         2         -         -        43400            9       1

Lengths of trees in memory:
  Character-status summary:
    6101 characters are excluded
    Of the remaining 326 included characters:
      2 characters are of type 'ord' (Wagner)
      324 characters are of type 'unord'
      326 characters have weight 100
      203 characters are constant
      26 variable characters are parsimony-uninformative
      Number of (included) parsimony-informative characters = 97
  Gaps are treated as "missing"
  
  Tree lengths written to file "C:\Dokumente und Einstellungen\Torsten
  Struck\Desktop\Permutations\Combined_Weighted_02_N_Mor.txt"

Heuristic search settings:
  Optimality criterion = parsimony
    Character-status summary:
      6101 characters are excluded
      Of the remaining 326 included characters:
        2 characters are of type 'ord' (Wagner)
        324 characters are of type 'unord'
        326 characters have weight 100
        203 characters are constant
        26 variable characters are parsimony-uninformative
        Number of (included) parsimony-informative characters = 97
    Gaps are treated as "missing"
  Starting tree(s) obtained via stepwise addition
  Addition sequence: random
    Number of replicates = 10
    Starting seed = 616032018
  Number of trees held at each step during stepwise addition = 1
  Branch-swapping algorithm: tree-bisection-reconnection (TBR)
  Steepest descent option not in effect
  No more than 100000 trees of score (length) greater than or equal to 1 will
     be saved in each replicate
  Initial 'MaxTrees' setting = 100 (will be auto-increased by 100)
  Branches collapsed (creating polytomies) if maximum branch length is zero
  'MulTrees' option in effect
  Keeping only trees NOT compatible with constraint-tree "Node02"
  Trees are unrooted

Heuristic search completed
   Total number of rearrangements tried = 90915
   Score of best tree(s) found = 43100
   Number of trees retained = 2
   Time used = 0.15 sec

Tree-island profile:
                     First      Last                     First   Times
Island      Size      tree      tree        Score    replicate     hit
----------------------------------------------------------------------
     1         1         1         1        43100            1       5
     2         1         2         2        43100            2       4
     3         1         -         -        43500            9       1

Lengths of trees in memory:
  Character-status summary:
    6101 characters are excluded
    Of the remaining 326 included characters:
      2 characters are of type 'ord' (Wagner)
      324 characters are of type 'unord'
      326 characters have weight 100
      203 characters are constant
      26 variable characters are parsimony-uninformative
      Number of (included) parsimony-informative characters = 97
  Gaps are treated as "missing"
  
  Tree lengths written to file "C:\Dokumente und Einstellungen\Torsten
  Struck\Desktop\Permutations\Combined_Weighted_02_A_Mor.txt"

All trees have been cleared from memory.

 Constraints Node 03

Heuristic search settings:
  Optimality criterion = parsimony
    Character-status summary:
      6101 characters are excluded
      Of the remaining 326 included characters:
        2 characters are of type 'ord' (Wagner)
        324 characters are of type 'unord'
        326 characters have weight 100
        203 characters are constant
        26 variable characters are parsimony-uninformative
        Number of (included) parsimony-informative characters = 97
    Gaps are treated as "missing"
  Starting tree(s) obtained via stepwise addition
  Addition sequence: random
    Number of replicates = 10
    Starting seed = 1433144422
  Number of trees held at each step during stepwise addition = 1
  Branch-swapping algorithm: tree-bisection-reconnection (TBR)
  Steepest descent option not in effect
  No more than 100000 trees of score (length) greater than or equal to 1 will
     be saved in each replicate
  Initial 'MaxTrees' setting = 100 (will be auto-increased by 100)
  Branches collapsed (creating polytomies) if maximum branch length is zero
  'MulTrees' option in effect
  Keeping only trees compatible with constraint-tree "Node03"
  Trees are unrooted

Heuristic search completed
   Total number of rearrangements tried = 55761
   Score of best tree(s) found = 43100
   Number of trees retained = 3
   Time used = 0.12 sec

Tree-island profile:
                     First      Last                     First   Times
Island      Size      tree      tree        Score    replicate     hit
----------------------------------------------------------------------
     1         2         1         2        43100            1       5
     2         1         3         3        43100            3       3
     3         1         -         -        43200            2       1
     4         1         -         -        43300            4       1

Lengths of trees in memory:
  Character-status summary:
    6101 characters are excluded
    Of the remaining 326 included characters:
      2 characters are of type 'ord' (Wagner)
      324 characters are of type 'unord'
      326 characters have weight 100
      203 characters are constant
      26 variable characters are parsimony-uninformative
      Number of (included) parsimony-informative characters = 97
  Gaps are treated as "missing"
  
  Tree lengths written to file "C:\Dokumente und Einstellungen\Torsten
  Struck\Desktop\Permutations\Combined_Weighted_03_N_Mor.txt"

Heuristic search settings:
  Optimality criterion = parsimony
    Character-status summary:
      6101 characters are excluded
      Of the remaining 326 included characters:
        2 characters are of type 'ord' (Wagner)
        324 characters are of type 'unord'
        326 characters have weight 100
        203 characters are constant
        26 variable characters are parsimony-uninformative
        Number of (included) parsimony-informative characters = 97
    Gaps are treated as "missing"
  Starting tree(s) obtained via stepwise addition
  Addition sequence: random
    Number of replicates = 10
    Starting seed = 2048143410
  Number of trees held at each step during stepwise addition = 1
  Branch-swapping algorithm: tree-bisection-reconnection (TBR)
  Steepest descent option not in effect
  No more than 100000 trees of score (length) greater than or equal to 1 will
     be saved in each replicate
  Initial 'MaxTrees' setting = 100 (will be auto-increased by 100)
  Branches collapsed (creating polytomies) if maximum branch length is zero
  'MulTrees' option in effect
  Keeping only trees NOT compatible with constraint-tree "Node03"
  Trees are unrooted

Heuristic search completed
   Total number of rearrangements tried = 175874
   Score of best tree(s) found = 43400
   Number of trees retained = 1
   Time used = 0.24 sec

Tree-island profile:
                     First      Last                     First   Times
Island      Size      tree      tree        Score    replicate     hit
----------------------------------------------------------------------
     1         1         1         1        43400            1       5
     2         1         -         -        43500            6       3*
     3         0         -         -        43500            3       2*

Note(s):
    * Multiple hits on islands of unsaved trees may in fact represent
      different islands

Lengths of trees in memory:
  Character-status summary:
    6101 characters are excluded
    Of the remaining 326 included characters:
      2 characters are of type 'ord' (Wagner)
      324 characters are of type 'unord'
      326 characters have weight 100
      203 characters are constant
      26 variable characters are parsimony-uninformative
      Number of (included) parsimony-informative characters = 97
  Gaps are treated as "missing"
  
  Tree lengths written to file "C:\Dokumente und Einstellungen\Torsten
  Struck\Desktop\Permutations\Combined_Weighted_03_A_Mor.txt"

All trees have been cleared from memory.

 Constraints Node 04

Heuristic search settings:
  Optimality criterion = parsimony
    Character-status summary:
      6101 characters are excluded
      Of the remaining 326 included characters:
        2 characters are of type 'ord' (Wagner)
        324 characters are of type 'unord'
        326 characters have weight 100
        203 characters are constant
        26 variable characters are parsimony-uninformative
        Number of (included) parsimony-informative characters = 97
    Gaps are treated as "missing"
  Starting tree(s) obtained via stepwise addition
  Addition sequence: random
    Number of replicates = 10
    Starting seed = 1659828725
  Number of trees held at each step during stepwise addition = 1
  Branch-swapping algorithm: tree-bisection-reconnection (TBR)
  Steepest descent option not in effect
  No more than 100000 trees of score (length) greater than or equal to 1 will
     be saved in each replicate
  Initial 'MaxTrees' setting = 100 (will be auto-increased by 100)
  Branches collapsed (creating polytomies) if maximum branch length is zero
  'MulTrees' option in effect
  Keeping only trees compatible with constraint-tree "Node04"
  Trees are unrooted

Heuristic search completed
   Total number of rearrangements tried = 79907
   Score of best tree(s) found = 43100
   Number of trees retained = 2
   Time used = 0.14 sec

Tree-island profile:
                     First      Last                     First   Times
Island      Size      tree      tree        Score    replicate     hit
----------------------------------------------------------------------
     1         2         1         2        43100            1       8
     2         1         -         -        43300            6       1
     3         2         -         -        43400            2       1

Lengths of trees in memory:
  Character-status summary:
    6101 characters are excluded
    Of the remaining 326 included characters:
      2 characters are of type 'ord' (Wagner)
      324 characters are of type 'unord'
      326 characters have weight 100
      203 characters are constant
      26 variable characters are parsimony-uninformative
      Number of (included) parsimony-informative characters = 97
  Gaps are treated as "missing"
  
  Tree lengths written to file "C:\Dokumente und Einstellungen\Torsten
  Struck\Desktop\Permutations\Combined_Weighted_04_N_Mor.txt"

Heuristic search settings:
  Optimality criterion = parsimony
    Character-status summary:
      6101 characters are excluded
      Of the remaining 326 included characters:
        2 characters are of type 'ord' (Wagner)
        324 characters are of type 'unord'
        326 characters have weight 100
        203 characters are constant
        26 variable characters are parsimony-uninformative
        Number of (included) parsimony-informative characters = 97
    Gaps are treated as "missing"
  Starting tree(s) obtained via stepwise addition
  Addition sequence: random
    Number of replicates = 10
    Starting seed = 155663589
  Number of trees held at each step during stepwise addition = 1
  Branch-swapping algorithm: tree-bisection-reconnection (TBR)
  Steepest descent option not in effect
  No more than 100000 trees of score (length) greater than or equal to 1 will
     be saved in each replicate
  Initial 'MaxTrees' setting = 100 (will be auto-increased by 100)
  Branches collapsed (creating polytomies) if maximum branch length is zero
  'MulTrees' option in effect
  Keeping only trees NOT compatible with constraint-tree "Node04"
  Trees are unrooted

Heuristic search completed
   Total number of rearrangements tried = 86152
   Score of best tree(s) found = 44000
   Number of trees retained = 2
   Time used = 0.14 sec

Tree-island profile:
                     First      Last                     First   Times
Island      Size      tree      tree        Score    replicate     hit
----------------------------------------------------------------------
     1         2         1         2        44000            1       9
     2         2         -         -        44600            8       1

Lengths of trees in memory:
  Character-status summary:
    6101 characters are excluded
    Of the remaining 326 included characters:
      2 characters are of type 'ord' (Wagner)
      324 characters are of type 'unord'
      326 characters have weight 100
      203 characters are constant
      26 variable characters are parsimony-uninformative
      Number of (included) parsimony-informative characters = 97
  Gaps are treated as "missing"
  
  Tree lengths written to file "C:\Dokumente und Einstellungen\Torsten
  Struck\Desktop\Permutations\Combined_Weighted_04_A_Mor.txt"

All trees have been cleared from memory.

 Constraints Node 05

Heuristic search settings:
  Optimality criterion = parsimony
    Character-status summary:
      6101 characters are excluded
      Of the remaining 326 included characters:
        2 characters are of type 'ord' (Wagner)
        324 characters are of type 'unord'
        326 characters have weight 100
        203 characters are constant
        26 variable characters are parsimony-uninformative
        Number of (included) parsimony-informative characters = 97
    Gaps are treated as "missing"
  Starting tree(s) obtained via stepwise addition
  Addition sequence: random
    Number of replicates = 10
    Starting seed = 1961866712
  Number of trees held at each step during stepwise addition = 1
  Branch-swapping algorithm: tree-bisection-reconnection (TBR)
  Steepest descent option not in effect
  No more than 100000 trees of score (length) greater than or equal to 1 will
     be saved in each replicate
  Initial 'MaxTrees' setting = 100 (will be auto-increased by 100)
  Branches collapsed (creating polytomies) if maximum branch length is zero
  'MulTrees' option in effect
  Keeping only trees compatible with constraint-tree "Node05"
  Trees are unrooted

Heuristic search completed
   Total number of rearrangements tried = 66762
   Score of best tree(s) found = 43100
   Number of trees retained = 2
   Time used = 0.16 sec

Tree-island profile:
                     First      Last                     First   Times
Island      Size      tree      tree        Score    replicate     hit
----------------------------------------------------------------------
     1         2         1         2        43100            1      10

Lengths of trees in memory:
  Character-status summary:
    6101 characters are excluded
    Of the remaining 326 included characters:
      2 characters are of type 'ord' (Wagner)
      324 characters are of type 'unord'
      326 characters have weight 100
      203 characters are constant
      26 variable characters are parsimony-uninformative
      Number of (included) parsimony-informative characters = 97
  Gaps are treated as "missing"
  
  Tree lengths written to file "C:\Dokumente und Einstellungen\Torsten
  Struck\Desktop\Permutations\Combined_Weighted_05_N_Mor.txt"

Heuristic search settings:
  Optimality criterion = parsimony
    Character-status summary:
      6101 characters are excluded
      Of the remaining 326 included characters:
        2 characters are of type 'ord' (Wagner)
        324 characters are of type 'unord'
        326 characters have weight 100
        203 characters are constant
        26 variable characters are parsimony-uninformative
        Number of (included) parsimony-informative characters = 97
    Gaps are treated as "missing"
  Starting tree(s) obtained via stepwise addition
  Addition sequence: random
    Number of replicates = 10
    Starting seed = 692221212
  Number of trees held at each step during stepwise addition = 1
  Branch-swapping algorithm: tree-bisection-reconnection (TBR)
  Steepest descent option not in effect
  No more than 100000 trees of score (length) greater than or equal to 1 will
     be saved in each replicate
  Initial 'MaxTrees' setting = 100 (will be auto-increased by 100)
  Branches collapsed (creating polytomies) if maximum branch length is zero
  'MulTrees' option in effect
  Keeping only trees NOT compatible with constraint-tree "Node05"
  Trees are unrooted

Heuristic search completed
   Total number of rearrangements tried = 81891
   Score of best tree(s) found = 43100
   Number of trees retained = 1
   Time used = 0.14 sec

Tree-island profile:
                     First      Last                     First   Times
Island      Size      tree      tree        Score    replicate     hit
----------------------------------------------------------------------
     1         1         1         1        43100            3       5
     2         2         -         -        43200            1       4*
     3         1         -         -        43300            8       1

Note(s):
    * Multiple hits on islands of unsaved trees may in fact represent
      different islands

Lengths of trees in memory:
  Character-status summary:
    6101 characters are excluded
    Of the remaining 326 included characters:
      2 characters are of type 'ord' (Wagner)
      324 characters are of type 'unord'
      326 characters have weight 100
      203 characters are constant
      26 variable characters are parsimony-uninformative
      Number of (included) parsimony-informative characters = 97
  Gaps are treated as "missing"
  
  Tree lengths written to file "C:\Dokumente und Einstellungen\Torsten
  Struck\Desktop\Permutations\Combined_Weighted_05_A_Mor.txt"

All trees have been cleared from memory.

 Constraints Node 06

Heuristic search settings:
  Optimality criterion = parsimony
    Character-status summary:
      6101 characters are excluded
      Of the remaining 326 included characters:
        2 characters are of type 'ord' (Wagner)
        324 characters are of type 'unord'
        326 characters have weight 100
        203 characters are constant
        26 variable characters are parsimony-uninformative
        Number of (included) parsimony-informative characters = 97
    Gaps are treated as "missing"
  Starting tree(s) obtained via stepwise addition
  Addition sequence: random
    Number of replicates = 10
    Starting seed = 1041525037
  Number of trees held at each step during stepwise addition = 1
  Branch-swapping algorithm: tree-bisection-reconnection (TBR)
  Steepest descent option not in effect
  No more than 100000 trees of score (length) greater than or equal to 1 will
     be saved in each replicate
  Initial 'MaxTrees' setting = 100 (will be auto-increased by 100)
  Branches collapsed (creating polytomies) if maximum branch length is zero
  'MulTrees' option in effect
  Keeping only trees compatible with constraint-tree "Node06"
  Trees are unrooted

Heuristic search completed
   Total number of rearrangements tried = 44928
   Score of best tree(s) found = 43700
   Number of trees retained = 2
   Time used = 0.12 sec

Tree-island profile:
                     First      Last                     First   Times
Island      Size      tree      tree        Score    replicate     hit
----------------------------------------------------------------------
     1         2         1         2        43700            3       7
     2         3         -         -        43800            1       2*
     3         1         -         -        43900            2       1

Note(s):
    * Multiple hits on islands of unsaved trees may in fact represent
      different islands

Lengths of trees in memory:
  Character-status summary:
    6101 characters are excluded
    Of the remaining 326 included characters:
      2 characters are of type 'ord' (Wagner)
      324 characters are of type 'unord'
      326 characters have weight 100
      203 characters are constant
      26 variable characters are parsimony-uninformative
      Number of (included) parsimony-informative characters = 97
  Gaps are treated as "missing"
  
  Tree lengths written to file "C:\Dokumente und Einstellungen\Torsten
  Struck\Desktop\Permutations\Combined_Weighted_06_N_Mor.txt"

Heuristic search settings:
  Optimality criterion = parsimony
    Character-status summary:
      6101 characters are excluded
      Of the remaining 326 included characters:
        2 characters are of type 'ord' (Wagner)
        324 characters are of type 'unord'
        326 characters have weight 100
        203 characters are constant
        26 variable characters are parsimony-uninformative
        Number of (included) parsimony-informative characters = 97
    Gaps are treated as "missing"
  Starting tree(s) obtained via stepwise addition
  Addition sequence: random
    Number of replicates = 10
    Starting seed = 1604924259
  Number of trees held at each step during stepwise addition = 1
  Branch-swapping algorithm: tree-bisection-reconnection (TBR)
  Steepest descent option not in effect
  No more than 100000 trees of score (length) greater than or equal to 1 will
     be saved in each replicate
  Initial 'MaxTrees' setting = 100 (will be auto-increased by 100)
  Branches collapsed (creating polytomies) if maximum branch length is zero
  'MulTrees' option in effect
  Keeping only trees NOT compatible with constraint-tree "Node06"
  Trees are unrooted

Heuristic search completed
   Total number of rearrangements tried = 82199
   Score of best tree(s) found = 43100
   Number of trees retained = 3
   Time used = 0.13 sec

Tree-island profile:
                     First      Last                     First   Times
Island      Size      tree      tree        Score    replicate     hit
----------------------------------------------------------------------
     1         2         1         2        43100            1       8
     2         1         3         3        43100           10       1
     3         1         -         -        43200            7       1

Lengths of trees in memory:
  Character-status summary:
    6101 characters are excluded
    Of the remaining 326 included characters:
      2 characters are of type 'ord' (Wagner)
      324 characters are of type 'unord'
      326 characters have weight 100
      203 characters are constant
      26 variable characters are parsimony-uninformative
      Number of (included) parsimony-informative characters = 97
  Gaps are treated as "missing"
  
  Tree lengths written to file "C:\Dokumente und Einstellungen\Torsten
  Struck\Desktop\Permutations\Combined_Weighted_06_A_Mor.txt"

All trees have been cleared from memory.

 Constraints Node 07

Heuristic search settings:
  Optimality criterion = parsimony
    Character-status summary:
      6101 characters are excluded
      Of the remaining 326 included characters:
        2 characters are of type 'ord' (Wagner)
        324 characters are of type 'unord'
        326 characters have weight 100
        203 characters are constant
        26 variable characters are parsimony-uninformative
        Number of (included) parsimony-informative characters = 97
    Gaps are treated as "missing"
  Starting tree(s) obtained via stepwise addition
  Addition sequence: random
    Number of replicates = 10
    Starting seed = 190528943
  Number of trees held at each step during stepwise addition = 1
  Branch-swapping algorithm: tree-bisection-reconnection (TBR)
  Steepest descent option not in effect
  No more than 100000 trees of score (length) greater than or equal to 1 will
     be saved in each replicate
  Initial 'MaxTrees' setting = 100 (will be auto-increased by 100)
  Branches collapsed (creating polytomies) if maximum branch length is zero
  'MulTrees' option in effect
  Keeping only trees compatible with constraint-tree "Node07"
  Trees are unrooted

Heuristic search completed
   Total number of rearrangements tried = 113425
   Score of best tree(s) found = 43100
   Number of trees retained = 3
   Time used = 0.18 sec

Tree-island profile:
                     First      Last                     First   Times
Island      Size      tree      tree        Score    replicate     hit
----------------------------------------------------------------------
     1         2         1         2        43100            1       7
     2         1         3         3        43100            6       2
     3         2         -         -        43400            2       1

Lengths of trees in memory:
  Character-status summary:
    6101 characters are excluded
    Of the remaining 326 included characters:
      2 characters are of type 'ord' (Wagner)
      324 characters are of type 'unord'
      326 characters have weight 100
      203 characters are constant
      26 variable characters are parsimony-uninformative
      Number of (included) parsimony-informative characters = 97
  Gaps are treated as "missing"
  
  Tree lengths written to file "C:\Dokumente und Einstellungen\Torsten
  Struck\Desktop\Permutations\Combined_Weighted_07_N_Mor.txt"

Heuristic search settings:
  Optimality criterion = parsimony
    Character-status summary:
      6101 characters are excluded
      Of the remaining 326 included characters:
        2 characters are of type 'ord' (Wagner)
        324 characters are of type 'unord'
        326 characters have weight 100
        203 characters are constant
        26 variable characters are parsimony-uninformative
        Number of (included) parsimony-informative characters = 97
    Gaps are treated as "missing"
  Starting tree(s) obtained via stepwise addition
  Addition sequence: random
    Number of replicates = 10
    Starting seed = 1393466691
  Number of trees held at each step during stepwise addition = 1
  Branch-swapping algorithm: tree-bisection-reconnection (TBR)
  Steepest descent option not in effect
  No more than 100000 trees of score (length) greater than or equal to 1 will
     be saved in each replicate
  Initial 'MaxTrees' setting = 100 (will be auto-increased by 100)
  Branches collapsed (creating polytomies) if maximum branch length is zero
  'MulTrees' option in effect
  Keeping only trees NOT compatible with constraint-tree "Node07"
  Trees are unrooted

Heuristic search completed
   Total number of rearrangements tried = 100033
   Score of best tree(s) found = 43400
   Number of trees retained = 1
   Time used = 0.16 sec

Tree-island profile:
                     First      Last                     First   Times
Island      Size      tree      tree        Score    replicate     hit
----------------------------------------------------------------------
     1         1         1         1        43400            3       5
     2         1         -         -        43500            1       5*

Note(s):
    * Multiple hits on islands of unsaved trees may in fact represent
      different islands

Lengths of trees in memory:
  Character-status summary:
    6101 characters are excluded
    Of the remaining 326 included characters:
      2 characters are of type 'ord' (Wagner)
      324 characters are of type 'unord'
      326 characters have weight 100
      203 characters are constant
      26 variable characters are parsimony-uninformative
      Number of (included) parsimony-informative characters = 97
  Gaps are treated as "missing"
  
  Tree lengths written to file "C:\Dokumente und Einstellungen\Torsten
  Struck\Desktop\Permutations\Combined_Weighted_07_A_Mor.txt"

All trees have been cleared from memory.

 Constraints Node 08

Heuristic search settings:
  Optimality criterion = parsimony
    Character-status summary:
      6101 characters are excluded
      Of the remaining 326 included characters:
        2 characters are of type 'ord' (Wagner)
        324 characters are of type 'unord'
        326 characters have weight 100
        203 characters are constant
        26 variable characters are parsimony-uninformative
        Number of (included) parsimony-informative characters = 97
    Gaps are treated as "missing"
  Starting tree(s) obtained via stepwise addition
  Addition sequence: random
    Number of replicates = 10
    Starting seed = 1337258340
  Number of trees held at each step during stepwise addition = 1
  Branch-swapping algorithm: tree-bisection-reconnection (TBR)
  Steepest descent option not in effect
  No more than 100000 trees of score (length) greater than or equal to 1 will
     be saved in each replicate
  Initial 'MaxTrees' setting = 100 (will be auto-increased by 100)
  Branches collapsed (creating polytomies) if maximum branch length is zero
  'MulTrees' option in effect
  Keeping only trees compatible with constraint-tree "Node08"
  Trees are unrooted

Heuristic search completed
   Total number of rearrangements tried = 66078
   Score of best tree(s) found = 43100
   Number of trees retained = 3
   Time used = 0.13 sec

Tree-island profile:
                     First      Last                     First   Times
Island      Size      tree      tree        Score    replicate     hit
----------------------------------------------------------------------
     1         2         1         2        43100            1       7
     2         1         3         3        43100            8       1
     3         1         -         -        43200            5       2*

Note(s):
    * Multiple hits on islands of unsaved trees may in fact represent
      different islands

Lengths of trees in memory:
  Character-status summary:
    6101 characters are excluded
    Of the remaining 326 included characters:
      2 characters are of type 'ord' (Wagner)
      324 characters are of type 'unord'
      326 characters have weight 100
      203 characters are constant
      26 variable characters are parsimony-uninformative
      Number of (included) parsimony-informative characters = 97
  Gaps are treated as "missing"
  
  Tree lengths written to file "C:\Dokumente und Einstellungen\Torsten
  Struck\Desktop\Permutations\Combined_Weighted_08_N_Mor.txt"

Heuristic search settings:
  Optimality criterion = parsimony
    Character-status summary:
      6101 characters are excluded
      Of the remaining 326 included characters:
        2 characters are of type 'ord' (Wagner)
        324 characters are of type 'unord'
        326 characters have weight 100
        203 characters are constant
        26 variable characters are parsimony-uninformative
        Number of (included) parsimony-informative characters = 97
    Gaps are treated as "missing"
  Starting tree(s) obtained via stepwise addition
  Addition sequence: random
    Number of replicates = 10
    Starting seed = 198924705
  Number of trees held at each step during stepwise addition = 1
  Branch-swapping algorithm: tree-bisection-reconnection (TBR)
  Steepest descent option not in effect
  No more than 100000 trees of score (length) greater than or equal to 1 will
     be saved in each replicate
  Initial 'MaxTrees' setting = 100 (will be auto-increased by 100)
  Branches collapsed (creating polytomies) if maximum branch length is zero
  'MulTrees' option in effect
  Keeping only trees NOT compatible with constraint-tree "Node08"
  Trees are unrooted

Heuristic search completed
   Total number of rearrangements tried = 110710
   Score of best tree(s) found = 43300
   Number of trees retained = 6
   Time used = 0.18 sec

Tree-island profile:
                     First      Last                     First   Times
Island      Size      tree      tree        Score    replicate     hit
----------------------------------------------------------------------
     1         5         1         5        43300            1       6
     2         1         6         6        43300            2       1
     3         1         -         -        43400            8       2*
     4         1         -         -        43500            3       1

Note(s):
    * Multiple hits on islands of unsaved trees may in fact represent
      different islands

Lengths of trees in memory:
  Character-status summary:
    6101 characters are excluded
    Of the remaining 326 included characters:
      2 characters are of type 'ord' (Wagner)
      324 characters are of type 'unord'
      326 characters have weight 100
      203 characters are constant
      26 variable characters are parsimony-uninformative
      Number of (included) parsimony-informative characters = 97
  Gaps are treated as "missing"
  
  Tree lengths written to file "C:\Dokumente und Einstellungen\Torsten
  Struck\Desktop\Permutations\Combined_Weighted_08_A_Mor.txt"

All trees have been cleared from memory.

 Constraints Node 09

Heuristic search settings:
  Optimality criterion = parsimony
    Character-status summary:
      6101 characters are excluded
      Of the remaining 326 included characters:
        2 characters are of type 'ord' (Wagner)
        324 characters are of type 'unord'
        326 characters have weight 100
        203 characters are constant
        26 variable characters are parsimony-uninformative
        Number of (included) parsimony-informative characters = 97
    Gaps are treated as "missing"
  Starting tree(s) obtained via stepwise addition
  Addition sequence: random
    Number of replicates = 10
    Starting seed = 777596539
  Number of trees held at each step during stepwise addition = 1
  Branch-swapping algorithm: tree-bisection-reconnection (TBR)
  Steepest descent option not in effect
  No more than 100000 trees of score (length) greater than or equal to 1 will
     be saved in each replicate
  Initial 'MaxTrees' setting = 100 (will be auto-increased by 100)
  Branches collapsed (creating polytomies) if maximum branch length is zero
  'MulTrees' option in effect
  Keeping only trees compatible with constraint-tree "Node09"
  Trees are unrooted

Heuristic search completed
   Total number of rearrangements tried = 84729
   Score of best tree(s) found = 43100
   Number of trees retained = 3
   Time used = 0.15 sec

Tree-island profile:
                     First      Last                     First   Times
Island      Size      tree      tree        Score    replicate     hit
----------------------------------------------------------------------
     1         2         1         2        43100            1       7
     2         1         3         3        43100            7       2
     3         2         -         -        43400            6       1

Lengths of trees in memory:
  Character-status summary:
    6101 characters are excluded
    Of the remaining 326 included characters:
      2 characters are of type 'ord' (Wagner)
      324 characters are of type 'unord'
      326 characters have weight 100
      203 characters are constant
      26 variable characters are parsimony-uninformative
      Number of (included) parsimony-informative characters = 97
  Gaps are treated as "missing"
  
  Tree lengths written to file "C:\Dokumente und Einstellungen\Torsten
  Struck\Desktop\Permutations\Combined_Weighted_09_N_Mor.txt"

Heuristic search settings:
  Optimality criterion = parsimony
    Character-status summary:
      6101 characters are excluded
      Of the remaining 326 included characters:
        2 characters are of type 'ord' (Wagner)
        324 characters are of type 'unord'
        326 characters have weight 100
        203 characters are constant
        26 variable characters are parsimony-uninformative
        Number of (included) parsimony-informative characters = 97
    Gaps are treated as "missing"
  Starting tree(s) obtained via stepwise addition
  Addition sequence: random
    Number of replicates = 10
    Starting seed = 218215313
  Number of trees held at each step during stepwise addition = 1
  Branch-swapping algorithm: tree-bisection-reconnection (TBR)
  Steepest descent option not in effect
  No more than 100000 trees of score (length) greater than or equal to 1 will
     be saved in each replicate
  Initial 'MaxTrees' setting = 100 (will be auto-increased by 100)
  Branches collapsed (creating polytomies) if maximum branch length is zero
  'MulTrees' option in effect
  Keeping only trees NOT compatible with constraint-tree "Node09"
  Trees are unrooted

Heuristic search completed
   Total number of rearrangements tried = 119672
   Score of best tree(s) found = 43700
   Number of trees retained = 4
   Time used = 0.18 sec

Tree-island profile:
                     First      Last                     First   Times
Island      Size      tree      tree        Score    replicate     hit
----------------------------------------------------------------------
     1         3         1         3        43700            2       5
     2         1         4         4        43700            5       2
     3         2         -         -        43800            4       2*
     4         1         -         -        43800            1       1

Note(s):
    * Multiple hits on islands of unsaved trees may in fact represent
      different islands

Lengths of trees in memory:
  Character-status summary:
    6101 characters are excluded
    Of the remaining 326 included characters:
      2 characters are of type 'ord' (Wagner)
      324 characters are of type 'unord'
      326 characters have weight 100
      203 characters are constant
      26 variable characters are parsimony-uninformative
      Number of (included) parsimony-informative characters = 97
  Gaps are treated as "missing"
  
  Tree lengths written to file "C:\Dokumente und Einstellungen\Torsten
  Struck\Desktop\Permutations\Combined_Weighted_09_A_Mor.txt"

All trees have been cleared from memory.

 Constraints Node 10

Heuristic search settings:
  Optimality criterion = parsimony
    Character-status summary:
      6101 characters are excluded
      Of the remaining 326 included characters:
        2 characters are of type 'ord' (Wagner)
        324 characters are of type 'unord'
        326 characters have weight 100
        203 characters are constant
        26 variable characters are parsimony-uninformative
        Number of (included) parsimony-informative characters = 97
    Gaps are treated as "missing"
  Starting tree(s) obtained via stepwise addition
  Addition sequence: random
    Number of replicates = 10
    Starting seed = 537862063
  Number of trees held at each step during stepwise addition = 1
  Branch-swapping algorithm: tree-bisection-reconnection (TBR)
  Steepest descent option not in effect
  No more than 100000 trees of score (length) greater than or equal to 1 will
     be saved in each replicate
  Initial 'MaxTrees' setting = 100 (will be auto-increased by 100)
  Branches collapsed (creating polytomies) if maximum branch length is zero
  'MulTrees' option in effect
  Keeping only trees compatible with constraint-tree "Node10"
  Trees are unrooted

Heuristic search completed
   Total number of rearrangements tried = 110728
   Score of best tree(s) found = 43400
   Number of trees retained = 2
   Time used = 0.22 sec

Tree-island profile:
                     First      Last                     First   Times
Island      Size      tree      tree        Score    replicate     hit
----------------------------------------------------------------------
     1         1         1         1        43400            2       1
     2         1         2         2        43400            3       4
     3         9         -         -        43600            8       1
     4         8         -         -        43600            5       2*
     5         7         -         -        43600            1       1
     6         6         -         -        43600            4       1

Note(s):
    * Multiple hits on islands of unsaved trees may in fact represent
      different islands

Lengths of trees in memory:
  Character-status summary:
    6101 characters are excluded
    Of the remaining 326 included characters:
      2 characters are of type 'ord' (Wagner)
      324 characters are of type 'unord'
      326 characters have weight 100
      203 characters are constant
      26 variable characters are parsimony-uninformative
      Number of (included) parsimony-informative characters = 97
  Gaps are treated as "missing"
  
  Tree lengths written to file "C:\Dokumente und Einstellungen\Torsten
  Struck\Desktop\Permutations\Combined_Weighted_10_N_Mor.txt"

Heuristic search settings:
  Optimality criterion = parsimony
    Character-status summary:
      6101 characters are excluded
      Of the remaining 326 included characters:
        2 characters are of type 'ord' (Wagner)
        324 characters are of type 'unord'
        326 characters have weight 100
        203 characters are constant
        26 variable characters are parsimony-uninformative
        Number of (included) parsimony-informative characters = 97
    Gaps are treated as "missing"
  Starting tree(s) obtained via stepwise addition
  Addition sequence: random
    Number of replicates = 10
    Starting seed = 581074703
  Number of trees held at each step during stepwise addition = 1
  Branch-swapping algorithm: tree-bisection-reconnection (TBR)
  Steepest descent option not in effect
  No more than 100000 trees of score (length) greater than or equal to 1 will
     be saved in each replicate
  Initial 'MaxTrees' setting = 100 (will be auto-increased by 100)
  Branches collapsed (creating polytomies) if maximum branch length is zero
  'MulTrees' option in effect
  Keeping only trees NOT compatible with constraint-tree "Node10"
  Trees are unrooted

Heuristic search completed
   Total number of rearrangements tried = 81867
   Score of best tree(s) found = 43100
   Number of trees retained = 3
   Time used = 0.14 sec

Tree-island profile:
                     First      Last                     First   Times
Island      Size      tree      tree        Score    replicate     hit
----------------------------------------------------------------------
     1         1         1         1        43100            2       3
     2         2         2         3        43100            3       6
     3         1         -         -        43300            1       1

Lengths of trees in memory:
  Character-status summary:
    6101 characters are excluded
    Of the remaining 326 included characters:
      2 characters are of type 'ord' (Wagner)
      324 characters are of type 'unord'
      326 characters have weight 100
      203 characters are constant
      26 variable characters are parsimony-uninformative
      Number of (included) parsimony-informative characters = 97
  Gaps are treated as "missing"
  
  Tree lengths written to file "C:\Dokumente und Einstellungen\Torsten
  Struck\Desktop\Permutations\Combined_Weighted_10_A_Mor.txt"

All trees have been cleared from memory.

 Constraints Node 11

Heuristic search settings:
  Optimality criterion = parsimony
    Character-status summary:
      6101 characters are excluded
      Of the remaining 326 included characters:
        2 characters are of type 'ord' (Wagner)
        324 characters are of type 'unord'
        326 characters have weight 100
        203 characters are constant
        26 variable characters are parsimony-uninformative
        Number of (included) parsimony-informative characters = 97
    Gaps are treated as "missing"
  Starting tree(s) obtained via stepwise addition
  Addition sequence: random
    Number of replicates = 10
    Starting seed = 573708046
  Number of trees held at each step during stepwise addition = 1
  Branch-swapping algorithm: tree-bisection-reconnection (TBR)
  Steepest descent option not in effect
  No more than 100000 trees of score (length) greater than or equal to 1 will
     be saved in each replicate
  Initial 'MaxTrees' setting = 100 (will be auto-increased by 100)
  Branches collapsed (creating polytomies) if maximum branch length is zero
  'MulTrees' option in effect
  Keeping only trees compatible with constraint-tree "Node11"
  Trees are unrooted

Heuristic search completed
   Total number of rearrangements tried = 26413
   Score of best tree(s) found = 43800
   Number of trees retained = 4
   Time used = 0.10 sec

Tree-island profile:
                     First      Last                     First   Times
Island      Size      tree      tree        Score    replicate     hit
----------------------------------------------------------------------
     1         1         1         1        43800            1       4
     2         3         2         4        43800            3       6

Lengths of trees in memory:
  Character-status summary:
    6101 characters are excluded
    Of the remaining 326 included characters:
      2 characters are of type 'ord' (Wagner)
      324 characters are of type 'unord'
      326 characters have weight 100
      203 characters are constant
      26 variable characters are parsimony-uninformative
      Number of (included) parsimony-informative characters = 97
  Gaps are treated as "missing"
  
  Tree lengths written to file "C:\Dokumente und Einstellungen\Torsten
  Struck\Desktop\Permutations\Combined_Weighted_11_N_Mor.txt"

Heuristic search settings:
  Optimality criterion = parsimony
    Character-status summary:
      6101 characters are excluded
      Of the remaining 326 included characters:
        2 characters are of type 'ord' (Wagner)
        324 characters are of type 'unord'
        326 characters have weight 100
        203 characters are constant
        26 variable characters are parsimony-uninformative
        Number of (included) parsimony-informative characters = 97
    Gaps are treated as "missing"
  Starting tree(s) obtained via stepwise addition
  Addition sequence: random
    Number of replicates = 10
    Starting seed = 1766335140
  Number of trees held at each step during stepwise addition = 1
  Branch-swapping algorithm: tree-bisection-reconnection (TBR)
  Steepest descent option not in effect
  No more than 100000 trees of score (length) greater than or equal to 1 will
     be saved in each replicate
  Initial 'MaxTrees' setting = 100 (will be auto-increased by 100)
  Branches collapsed (creating polytomies) if maximum branch length is zero
  'MulTrees' option in effect
  Keeping only trees NOT compatible with constraint-tree "Node11"
  Trees are unrooted

Heuristic search completed
   Total number of rearrangements tried = 73922
   Score of best tree(s) found = 43100
   Number of trees retained = 3
   Time used = 0.12 sec

Tree-island profile:
                     First      Last                     First   Times
Island      Size      tree      tree        Score    replicate     hit
----------------------------------------------------------------------
     1         2         1         2        43100            1       6
     2         1         3         3        43100            5       1
     3         1         -         -        43200            3       2*
     4         1         -         -        43300           10       1

Note(s):
    * Multiple hits on islands of unsaved trees may in fact represent
      different islands

Lengths of trees in memory:
  Character-status summary:
    6101 characters are excluded
    Of the remaining 326 included characters:
      2 characters are of type 'ord' (Wagner)
      324 characters are of type 'unord'
      326 characters have weight 100
      203 characters are constant
      26 variable characters are parsimony-uninformative
      Number of (included) parsimony-informative characters = 97
  Gaps are treated as "missing"
  
  Tree lengths written to file "C:\Dokumente und Einstellungen\Torsten
  Struck\Desktop\Permutations\Combined_Weighted_11_A_Mor.txt"

All trees have been cleared from memory.

 Constraints Node 12

Heuristic search settings:
  Optimality criterion = parsimony
    Character-status summary:
      6101 characters are excluded
      Of the remaining 326 included characters:
        2 characters are of type 'ord' (Wagner)
        324 characters are of type 'unord'
        326 characters have weight 100
        203 characters are constant
        26 variable characters are parsimony-uninformative
        Number of (included) parsimony-informative characters = 97
    Gaps are treated as "missing"
  Starting tree(s) obtained via stepwise addition
  Addition sequence: random
    Number of replicates = 10
    Starting seed = 657355337
  Number of trees held at each step during stepwise addition = 1
  Branch-swapping algorithm: tree-bisection-reconnection (TBR)
  Steepest descent option not in effect
  No more than 100000 trees of score (length) greater than or equal to 1 will
     be saved in each replicate
  Initial 'MaxTrees' setting = 100 (will be auto-increased by 100)
  Branches collapsed (creating polytomies) if maximum branch length is zero
  'MulTrees' option in effect
  Keeping only trees compatible with constraint-tree "Node12"
  Trees are unrooted

Heuristic search completed
   Total number of rearrangements tried = 62759
   Score of best tree(s) found = 43200
   Number of trees retained = 1
   Time used = 0.12 sec

Tree-island profile:
                     First      Last                     First   Times
Island      Size      tree      tree        Score    replicate     hit
----------------------------------------------------------------------
     1         1         1         1        43200            1       8
     2         1         -         -        43500            5       2*

Note(s):
    * Multiple hits on islands of unsaved trees may in fact represent
      different islands

Lengths of trees in memory:
  Character-status summary:
    6101 characters are excluded
    Of the remaining 326 included characters:
      2 characters are of type 'ord' (Wagner)
      324 characters are of type 'unord'
      326 characters have weight 100
      203 characters are constant
      26 variable characters are parsimony-uninformative
      Number of (included) parsimony-informative characters = 97
  Gaps are treated as "missing"
  
  Tree lengths written to file "C:\Dokumente und Einstellungen\Torsten
  Struck\Desktop\Permutations\Combined_Weighted_12_N_Mor.txt"

Heuristic search settings:
  Optimality criterion = parsimony
    Character-status summary:
      6101 characters are excluded
      Of the remaining 326 included characters:
        2 characters are of type 'ord' (Wagner)
        324 characters are of type 'unord'
        326 characters have weight 100
        203 characters are constant
        26 variable characters are parsimony-uninformative
        Number of (included) parsimony-informative characters = 97
    Gaps are treated as "missing"
  Starting tree(s) obtained via stepwise addition
  Addition sequence: random
    Number of replicates = 10
    Starting seed = 277564410
  Number of trees held at each step during stepwise addition = 1
  Branch-swapping algorithm: tree-bisection-reconnection (TBR)
  Steepest descent option not in effect
  No more than 100000 trees of score (length) greater than or equal to 1 will
     be saved in each replicate
  Initial 'MaxTrees' setting = 100 (will be auto-increased by 100)
  Branches collapsed (creating polytomies) if maximum branch length is zero
  'MulTrees' option in effect
  Keeping only trees NOT compatible with constraint-tree "Node12"
  Trees are unrooted

Heuristic search completed
   Total number of rearrangements tried = 73087
   Score of best tree(s) found = 43100
   Number of trees retained = 3
   Time used = 0.13 sec

Tree-island profile:
                     First      Last                     First   Times
Island      Size      tree      tree        Score    replicate     hit
----------------------------------------------------------------------
     1         1         1         1        43100            1       3
     2         2         2         3        43100            2       7

Lengths of trees in memory:
  Character-status summary:
    6101 characters are excluded
    Of the remaining 326 included characters:
      2 characters are of type 'ord' (Wagner)
      324 characters are of type 'unord'
      326 characters have weight 100
      203 characters are constant
      26 variable characters are parsimony-uninformative
      Number of (included) parsimony-informative characters = 97
  Gaps are treated as "missing"
  
  Tree lengths written to file "C:\Dokumente und Einstellungen\Torsten
  Struck\Desktop\Permutations\Combined_Weighted_12_A_Mor.txt"

All trees have been cleared from memory.

 Constraints Node 13

Heuristic search settings:
  Optimality criterion = parsimony
    Character-status summary:
      6101 characters are excluded
      Of the remaining 326 included characters:
        2 characters are of type 'ord' (Wagner)
        324 characters are of type 'unord'
        326 characters have weight 100
        203 characters are constant
        26 variable characters are parsimony-uninformative
        Number of (included) parsimony-informative characters = 97
    Gaps are treated as "missing"
  Starting tree(s) obtained via stepwise addition
  Addition sequence: random
    Number of replicates = 10
    Starting seed = 574590080
  Number of trees held at each step during stepwise addition = 1
  Branch-swapping algorithm: tree-bisection-reconnection (TBR)
  Steepest descent option not in effect
  No more than 100000 trees of score (length) greater than or equal to 1 will
     be saved in each replicate
  Initial 'MaxTrees' setting = 100 (will be auto-increased by 100)
  Branches collapsed (creating polytomies) if maximum branch length is zero
  'MulTrees' option in effect
  Keeping only trees compatible with constraint-tree "Node13"
  Trees are unrooted

Heuristic search completed
   Total number of rearrangements tried = 31541
   Score of best tree(s) found = 43100
   Number of trees retained = 2
   Time used = 0.10 sec

Tree-island profile:
                     First      Last                     First   Times
Island      Size      tree      tree        Score    replicate     hit
----------------------------------------------------------------------
     1         2         1         2        43100            1      10

Lengths of trees in memory:
  Character-status summary:
    6101 characters are excluded
    Of the remaining 326 included characters:
      2 characters are of type 'ord' (Wagner)
      324 characters are of type 'unord'
      326 characters have weight 100
      203 characters are constant
      26 variable characters are parsimony-uninformative
      Number of (included) parsimony-informative characters = 97
  Gaps are treated as "missing"
  
  Tree lengths written to file "C:\Dokumente und Einstellungen\Torsten
  Struck\Desktop\Permutations\Combined_Weighted_13_N_Mor.txt"

Heuristic search settings:
  Optimality criterion = parsimony
    Character-status summary:
      6101 characters are excluded
      Of the remaining 326 included characters:
        2 characters are of type 'ord' (Wagner)
        324 characters are of type 'unord'
        326 characters have weight 100
        203 characters are constant
        26 variable characters are parsimony-uninformative
        Number of (included) parsimony-informative characters = 97
    Gaps are treated as "missing"
  Starting tree(s) obtained via stepwise addition
  Addition sequence: random
    Number of replicates = 10
    Starting seed = 702378818
  Number of trees held at each step during stepwise addition = 1
  Branch-swapping algorithm: tree-bisection-reconnection (TBR)
  Steepest descent option not in effect
  No more than 100000 trees of score (length) greater than or equal to 1 will
     be saved in each replicate
  Initial 'MaxTrees' setting = 100 (will be auto-increased by 100)
  Branches collapsed (creating polytomies) if maximum branch length is zero
  'MulTrees' option in effect
  Keeping only trees NOT compatible with constraint-tree "Node13"
  Trees are unrooted

Heuristic search completed
   Total number of rearrangements tried = 103581
   Score of best tree(s) found = 43200
   Number of trees retained = 1
   Time used = 0.17 sec

Tree-island profile:
                     First      Last                     First   Times
Island      Size      tree      tree        Score    replicate     hit
----------------------------------------------------------------------
     1         1         1         1        43200            1       5
     2         1         -         -        43300            8       1
     3         8         -         -        43400            7       1
     4         2         -         -        43400            5       1
     5         1         -         -        43400            9       1
     6         2         -         -        43500           10       1

Lengths of trees in memory:
  Character-status summary:
    6101 characters are excluded
    Of the remaining 326 included characters:
      2 characters are of type 'ord' (Wagner)
      324 characters are of type 'unord'
      326 characters have weight 100
      203 characters are constant
      26 variable characters are parsimony-uninformative
      Number of (included) parsimony-informative characters = 97
  Gaps are treated as "missing"
  
  Tree lengths written to file "C:\Dokumente und Einstellungen\Torsten
  Struck\Desktop\Permutations\Combined_Weighted_13_A_Mor.txt"

All trees have been cleared from memory.

 Constraints Node 14

Heuristic search settings:
  Optimality criterion = parsimony
    Character-status summary:
      6101 characters are excluded
      Of the remaining 326 included characters:
        2 characters are of type 'ord' (Wagner)
        324 characters are of type 'unord'
        326 characters have weight 100
        203 characters are constant
        26 variable characters are parsimony-uninformative
        Number of (included) parsimony-informative characters = 97
    Gaps are treated as "missing"
  Starting tree(s) obtained via stepwise addition
  Addition sequence: random
    Number of replicates = 10
    Starting seed = 440273392
  Number of trees held at each step during stepwise addition = 1
  Branch-swapping algorithm: tree-bisection-reconnection (TBR)
  Steepest descent option not in effect
  No more than 100000 trees of score (length) greater than or equal to 1 will
     be saved in each replicate
  Initial 'MaxTrees' setting = 100 (will be auto-increased by 100)
  Branches collapsed (creating polytomies) if maximum branch length is zero
  'MulTrees' option in effect
  Keeping only trees compatible with constraint-tree "Node14"
  Trees are unrooted

Heuristic search completed
   Total number of rearrangements tried = 77380
   Score of best tree(s) found = 43100
   Number of trees retained = 3
   Time used = 0.14 sec

Tree-island profile:
                     First      Last                     First   Times
Island      Size      tree      tree        Score    replicate     hit
----------------------------------------------------------------------
     1         2         1         2        43100            1       6
     2         1         3         3        43100            2       3
     3         1         -         -        43300            6       1

Lengths of trees in memory:
  Character-status summary:
    6101 characters are excluded
    Of the remaining 326 included characters:
      2 characters are of type 'ord' (Wagner)
      324 characters are of type 'unord'
      326 characters have weight 100
      203 characters are constant
      26 variable characters are parsimony-uninformative
      Number of (included) parsimony-informative characters = 97
  Gaps are treated as "missing"
  
  Tree lengths written to file "C:\Dokumente und Einstellungen\Torsten
  Struck\Desktop\Permutations\Combined_Weighted_14_N_Mor.txt"

Heuristic search settings:
  Optimality criterion = parsimony
    Character-status summary:
      6101 characters are excluded
      Of the remaining 326 included characters:
        2 characters are of type 'ord' (Wagner)
        324 characters are of type 'unord'
        326 characters have weight 100
        203 characters are constant
        26 variable characters are parsimony-uninformative
        Number of (included) parsimony-informative characters = 97
    Gaps are treated as "missing"
  Starting tree(s) obtained via stepwise addition
  Addition sequence: random
    Number of replicates = 10
    Starting seed = 1491057369
  Number of trees held at each step during stepwise addition = 1
  Branch-swapping algorithm: tree-bisection-reconnection (TBR)
  Steepest descent option not in effect
  No more than 100000 trees of score (length) greater than or equal to 1 will
     be saved in each replicate
  Initial 'MaxTrees' setting = 100 (will be auto-increased by 100)
  Branches collapsed (creating polytomies) if maximum branch length is zero
  'MulTrees' option in effect
  Keeping only trees NOT compatible with constraint-tree "Node14"
  Trees are unrooted

Heuristic search completed
   Total number of rearrangements tried = 129108
   Score of best tree(s) found = 43700
   Number of trees retained = 16
   Time used = 0.18 sec

Tree-island profile:
                     First      Last                     First   Times
Island      Size      tree      tree        Score    replicate     hit
----------------------------------------------------------------------
     1         3         1         3        43700            1       3
     2         3         4         6        43700            2       2
     3         9         7        15        43700            3       4
     4         1        16        16        43700            7       1

Lengths of trees in memory:
  Character-status summary:
    6101 characters are excluded
    Of the remaining 326 included characters:
      2 characters are of type 'ord' (Wagner)
      324 characters are of type 'unord'
      326 characters have weight 100
      203 characters are constant
      26 variable characters are parsimony-uninformative
      Number of (included) parsimony-informative characters = 97
  Gaps are treated as "missing"
  
  Tree lengths written to file "C:\Dokumente und Einstellungen\Torsten
  Struck\Desktop\Permutations\Combined_Weighted_14_A_Mor.txt"

All trees have been cleared from memory.

 Constraints Node 15

Heuristic search settings:
  Optimality criterion = parsimony
    Character-status summary:
      6101 characters are excluded
      Of the remaining 326 included characters:
        2 characters are of type 'ord' (Wagner)
        324 characters are of type 'unord'
        326 characters have weight 100
        203 characters are constant
        26 variable characters are parsimony-uninformative
        Number of (included) parsimony-informative characters = 97
    Gaps are treated as "missing"
  Starting tree(s) obtained via stepwise addition
  Addition sequence: random
    Number of replicates = 10
    Starting seed = 1219670600
  Number of trees held at each step during stepwise addition = 1
  Branch-swapping algorithm: tree-bisection-reconnection (TBR)
  Steepest descent option not in effect
  No more than 100000 trees of score (length) greater than or equal to 1 will
     be saved in each replicate
  Initial 'MaxTrees' setting = 100 (will be auto-increased by 100)
  Branches collapsed (creating polytomies) if maximum branch length is zero
  'MulTrees' option in effect
  Keeping only trees compatible with constraint-tree "Node15"
  Trees are unrooted

Heuristic search completed
   Total number of rearrangements tried = 72009
   Score of best tree(s) found = 43300
   Number of trees retained = 12
   Time used = 0.14 sec

Tree-island profile:
                     First      Last                     First   Times
Island      Size      tree      tree        Score    replicate     hit
----------------------------------------------------------------------
     1         4         1         4        43300            1       5
     2         3         5         7        43300            2       3
     3         4         8        11        43300            7       1
     4         1        12        12        43300            8       1

Lengths of trees in memory:
  Character-status summary:
    6101 characters are excluded
    Of the remaining 326 included characters:
      2 characters are of type 'ord' (Wagner)
      324 characters are of type 'unord'
      326 characters have weight 100
      203 characters are constant
      26 variable characters are parsimony-uninformative
      Number of (included) parsimony-informative characters = 97
  Gaps are treated as "missing"
  
  Tree lengths written to file "C:\Dokumente und Einstellungen\Torsten
  Struck\Desktop\Permutations\Combined_Weighted_15_N_Mor.txt"

Heuristic search settings:
  Optimality criterion = parsimony
    Character-status summary:
      6101 characters are excluded
      Of the remaining 326 included characters:
        2 characters are of type 'ord' (Wagner)
        324 characters are of type 'unord'
        326 characters have weight 100
        203 characters are constant
        26 variable characters are parsimony-uninformative
        Number of (included) parsimony-informative characters = 97
    Gaps are treated as "missing"
  Starting tree(s) obtained via stepwise addition
  Addition sequence: random
    Number of replicates = 10
    Starting seed = 2026641636
  Number of trees held at each step during stepwise addition = 1
  Branch-swapping algorithm: tree-bisection-reconnection (TBR)
  Steepest descent option not in effect
  No more than 100000 trees of score (length) greater than or equal to 1 will
     be saved in each replicate
  Initial 'MaxTrees' setting = 100 (will be auto-increased by 100)
  Branches collapsed (creating polytomies) if maximum branch length is zero
  'MulTrees' option in effect
  Keeping only trees NOT compatible with constraint-tree "Node15"
  Trees are unrooted

Heuristic search completed
   Total number of rearrangements tried = 73746
   Score of best tree(s) found = 43100
   Number of trees retained = 3
   Time used = 0.14 sec

Tree-island profile:
                     First      Last                     First   Times
Island      Size      tree      tree        Score    replicate     hit
----------------------------------------------------------------------
     1         2         1         2        43100            1       8
     2         1         3         3        43100            7       2

Lengths of trees in memory:
  Character-status summary:
    6101 characters are excluded
    Of the remaining 326 included characters:
      2 characters are of type 'ord' (Wagner)
      324 characters are of type 'unord'
      326 characters have weight 100
      203 characters are constant
      26 variable characters are parsimony-uninformative
      Number of (included) parsimony-informative characters = 97
  Gaps are treated as "missing"
  
  Tree lengths written to file "C:\Dokumente und Einstellungen\Torsten
  Struck\Desktop\Permutations\Combined_Weighted_15_A_Mor.txt"

All trees have been cleared from memory.

 Constraints Node 16

Heuristic search settings:
  Optimality criterion = parsimony
    Character-status summary:
      6101 characters are excluded
      Of the remaining 326 included characters:
        2 characters are of type 'ord' (Wagner)
        324 characters are of type 'unord'
        326 characters have weight 100
        203 characters are constant
        26 variable characters are parsimony-uninformative
        Number of (included) parsimony-informative characters = 97
    Gaps are treated as "missing"
  Starting tree(s) obtained via stepwise addition
  Addition sequence: random
    Number of replicates = 10
    Starting seed = 1301512827
  Number of trees held at each step during stepwise addition = 1
  Branch-swapping algorithm: tree-bisection-reconnection (TBR)
  Steepest descent option not in effect
  No more than 100000 trees of score (length) greater than or equal to 1 will
     be saved in each replicate
  Initial 'MaxTrees' setting = 100 (will be auto-increased by 100)
  Branches collapsed (creating polytomies) if maximum branch length is zero
  'MulTrees' option in effect
  Keeping only trees compatible with constraint-tree "Node16"
  Trees are unrooted

Heuristic search completed
   Total number of rearrangements tried = 69384
   Score of best tree(s) found = 43100
   Number of trees retained = 3
   Time used = 0.13 sec

Tree-island profile:
                     First      Last                     First   Times
Island      Size      tree      tree        Score    replicate     hit
----------------------------------------------------------------------
     1         2         1         2        43100            1       6
     2         1         3         3        43100            5       1
     3         1         -         -        43200            6       2*
     4         1         -         -        43300            8       1

Note(s):
    * Multiple hits on islands of unsaved trees may in fact represent
      different islands

Lengths of trees in memory:
  Character-status summary:
    6101 characters are excluded
    Of the remaining 326 included characters:
      2 characters are of type 'ord' (Wagner)
      324 characters are of type 'unord'
      326 characters have weight 100
      203 characters are constant
      26 variable characters are parsimony-uninformative
      Number of (included) parsimony-informative characters = 97
  Gaps are treated as "missing"
  
  Tree lengths written to file "C:\Dokumente und Einstellungen\Torsten
  Struck\Desktop\Permutations\Combined_Weighted_16_N_Mor.txt"

Heuristic search settings:
  Optimality criterion = parsimony
    Character-status summary:
      6101 characters are excluded
      Of the remaining 326 included characters:
        2 characters are of type 'ord' (Wagner)
        324 characters are of type 'unord'
        326 characters have weight 100
        203 characters are constant
        26 variable characters are parsimony-uninformative
        Number of (included) parsimony-informative characters = 97
    Gaps are treated as "missing"
  Starting tree(s) obtained via stepwise addition
  Addition sequence: random
    Number of replicates = 10
    Starting seed = 1740217724
  Number of trees held at each step during stepwise addition = 1
  Branch-swapping algorithm: tree-bisection-reconnection (TBR)
  Steepest descent option not in effect
  No more than 100000 trees of score (length) greater than or equal to 1 will
     be saved in each replicate
  Initial 'MaxTrees' setting = 100 (will be auto-increased by 100)
  Branches collapsed (creating polytomies) if maximum branch length is zero
  'MulTrees' option in effect
  Keeping only trees NOT compatible with constraint-tree "Node16"
  Trees are unrooted

Heuristic search completed
   Total number of rearrangements tried = 87090
   Score of best tree(s) found = 43700
   Number of trees retained = 1
   Time used = 0.14 sec

Tree-island profile:
                     First      Last                     First   Times
Island      Size      tree      tree        Score    replicate     hit
----------------------------------------------------------------------
     1         1         1         1        43700            1       7
     2         2         -         -        43800            3       1
     3         1         -         -        43800            4       2*

Note(s):
    * Multiple hits on islands of unsaved trees may in fact represent
      different islands

Lengths of trees in memory:
  Character-status summary:
    6101 characters are excluded
    Of the remaining 326 included characters:
      2 characters are of type 'ord' (Wagner)
      324 characters are of type 'unord'
      326 characters have weight 100
      203 characters are constant
      26 variable characters are parsimony-uninformative
      Number of (included) parsimony-informative characters = 97
  Gaps are treated as "missing"
  
  Tree lengths written to file "C:\Dokumente und Einstellungen\Torsten
  Struck\Desktop\Permutations\Combined_Weighted_16_A_Mor.txt"

All trees have been cleared from memory.

 Constraints Node 17

Heuristic search settings:
  Optimality criterion = parsimony
    Character-status summary:
      6101 characters are excluded
      Of the remaining 326 included characters:
        2 characters are of type 'ord' (Wagner)
        324 characters are of type 'unord'
        326 characters have weight 100
        203 characters are constant
        26 variable characters are parsimony-uninformative
        Number of (included) parsimony-informative characters = 97
    Gaps are treated as "missing"
  Starting tree(s) obtained via stepwise addition
  Addition sequence: random
    Number of replicates = 10
    Starting seed = 1499730560
  Number of trees held at each step during stepwise addition = 1
  Branch-swapping algorithm: tree-bisection-reconnection (TBR)
  Steepest descent option not in effect
  No more than 100000 trees of score (length) greater than or equal to 1 will
     be saved in each replicate
  Initial 'MaxTrees' setting = 100 (will be auto-increased by 100)
  Branches collapsed (creating polytomies) if maximum branch length is zero
  'MulTrees' option in effect
  Keeping only trees compatible with constraint-tree "Node17"
  Trees are unrooted

Heuristic search completed
   Total number of rearrangements tried = 65239
   Score of best tree(s) found = 43300
   Number of trees retained = 4
   Time used = 0.15 sec

Tree-island profile:
                     First      Last                     First   Times
Island      Size      tree      tree        Score    replicate     hit
----------------------------------------------------------------------
     1         3         1         3        43300            1       5
     2         1         4         4        43300            3       5

Lengths of trees in memory:
  Character-status summary:
    6101 characters are excluded
    Of the remaining 326 included characters:
      2 characters are of type 'ord' (Wagner)
      324 characters are of type 'unord'
      326 characters have weight 100
      203 characters are constant
      26 variable characters are parsimony-uninformative
      Number of (included) parsimony-informative characters = 97
  Gaps are treated as "missing"
  
  Tree lengths written to file "C:\Dokumente und Einstellungen\Torsten
  Struck\Desktop\Permutations\Combined_Weighted_17_N_Mor.txt"

Heuristic search settings:
  Optimality criterion = parsimony
    Character-status summary:
      6101 characters are excluded
      Of the remaining 326 included characters:
        2 characters are of type 'ord' (Wagner)
        324 characters are of type 'unord'
        326 characters have weight 100
        203 characters are constant
        26 variable characters are parsimony-uninformative
        Number of (included) parsimony-informative characters = 97
    Gaps are treated as "missing"
  Starting tree(s) obtained via stepwise addition
  Addition sequence: random
    Number of replicates = 10
    Starting seed = 464564312
  Number of trees held at each step during stepwise addition = 1
  Branch-swapping algorithm: tree-bisection-reconnection (TBR)
  Steepest descent option not in effect
  No more than 100000 trees of score (length) greater than or equal to 1 will
     be saved in each replicate
  Initial 'MaxTrees' setting = 100 (will be auto-increased by 100)
  Branches collapsed (creating polytomies) if maximum branch length is zero
  'MulTrees' option in effect
  Keeping only trees NOT compatible with constraint-tree "Node17"
  Trees are unrooted

Heuristic search completed
   Total number of rearrangements tried = 106239
   Score of best tree(s) found = 43100
   Number of trees retained = 3
   Time used = 0.17 sec

Tree-island profile:
                     First      Last                     First   Times
Island      Size      tree      tree        Score    replicate     hit
----------------------------------------------------------------------
     1         1         1         1        43100            1       2
     2         2         2         3        43100            2       5
     3         3         -         -        43300            4       1
     4         1         -         -        43300            5       1
     5         1         -         -        43600           10       1

Lengths of trees in memory:
  Character-status summary:
    6101 characters are excluded
    Of the remaining 326 included characters:
      2 characters are of type 'ord' (Wagner)
      324 characters are of type 'unord'
      326 characters have weight 100
      203 characters are constant
      26 variable characters are parsimony-uninformative
      Number of (included) parsimony-informative characters = 97
  Gaps are treated as "missing"
  
  Tree lengths written to file "C:\Dokumente und Einstellungen\Torsten
  Struck\Desktop\Permutations\Combined_Weighted_17_A_Mor.txt"

All trees have been cleared from memory.

 Constraints Node 18

Heuristic search settings:
  Optimality criterion = parsimony
    Character-status summary:
      6101 characters are excluded
      Of the remaining 326 included characters:
        2 characters are of type 'ord' (Wagner)
        324 characters are of type 'unord'
        326 characters have weight 100
        203 characters are constant
        26 variable characters are parsimony-uninformative
        Number of (included) parsimony-informative characters = 97
    Gaps are treated as "missing"
  Starting tree(s) obtained via stepwise addition
  Addition sequence: random
    Number of replicates = 10
    Starting seed = 2065945177
  Number of trees held at each step during stepwise addition = 1
  Branch-swapping algorithm: tree-bisection-reconnection (TBR)
  Steepest descent option not in effect
  No more than 100000 trees of score (length) greater than or equal to 1 will
     be saved in each replicate
  Initial 'MaxTrees' setting = 100 (will be auto-increased by 100)
  Branches collapsed (creating polytomies) if maximum branch length is zero
  'MulTrees' option in effect
  Keeping only trees compatible with constraint-tree "Node18"
  Trees are unrooted

Heuristic search completed
   Total number of rearrangements tried = 102163
   Score of best tree(s) found = 43100
   Number of trees retained = 3
   Time used = 0.17 sec

Tree-island profile:
                     First      Last                     First   Times
Island      Size      tree      tree        Score    replicate     hit
----------------------------------------------------------------------
     1         2         1         2        43100            1       8
     2         1         3         3        43100            7       1
     3         1         -         -        43300            4       1

Lengths of trees in memory:
  Character-status summary:
    6101 characters are excluded
    Of the remaining 326 included characters:
      2 characters are of type 'ord' (Wagner)
      324 characters are of type 'unord'
      326 characters have weight 100
      203 characters are constant
      26 variable characters are parsimony-uninformative
      Number of (included) parsimony-informative characters = 97
  Gaps are treated as "missing"
  
  Tree lengths written to file "C:\Dokumente und Einstellungen\Torsten
  Struck\Desktop\Permutations\Combined_Weighted_18_N_Mor.txt"

Heuristic search settings:
  Optimality criterion = parsimony
    Character-status summary:
      6101 characters are excluded
      Of the remaining 326 included characters:
        2 characters are of type 'ord' (Wagner)
        324 characters are of type 'unord'
        326 characters have weight 100
        203 characters are constant
        26 variable characters are parsimony-uninformative
        Number of (included) parsimony-informative characters = 97
    Gaps are treated as "missing"
  Starting tree(s) obtained via stepwise addition
  Addition sequence: random
    Number of replicates = 10
    Starting seed = 1364530263
  Number of trees held at each step during stepwise addition = 1
  Branch-swapping algorithm: tree-bisection-reconnection (TBR)
  Steepest descent option not in effect
  No more than 100000 trees of score (length) greater than or equal to 1 will
     be saved in each replicate
  Initial 'MaxTrees' setting = 100 (will be auto-increased by 100)
  Branches collapsed (creating polytomies) if maximum branch length is zero
  'MulTrees' option in effect
  Keeping only trees NOT compatible with constraint-tree "Node18"
  Trees are unrooted

Heuristic search completed
   Total number of rearrangements tried = 124164
   Score of best tree(s) found = 43600
   Number of trees retained = 4
   Time used = 0.19 sec

Tree-island profile:
                     First      Last                     First   Times
Island      Size      tree      tree        Score    replicate     hit
----------------------------------------------------------------------
     1         1         1         1        43600            1       3
     2         1         2         2        43600            2       1
     3         1         3         3        43600            8       1
     4         1         4         4        43600           10       1
     5         1         -         -        43700            5       1
     6         1         -         -        43800            4       2*
     7         2         -         -        43900            3       1

Note(s):
    * Multiple hits on islands of unsaved trees may in fact represent
      different islands

Lengths of trees in memory:
  Character-status summary:
    6101 characters are excluded
    Of the remaining 326 included characters:
      2 characters are of type 'ord' (Wagner)
      324 characters are of type 'unord'
      326 characters have weight 100
      203 characters are constant
      26 variable characters are parsimony-uninformative
      Number of (included) parsimony-informative characters = 97
  Gaps are treated as "missing"
  
  Tree lengths written to file "C:\Dokumente und Einstellungen\Torsten
  Struck\Desktop\Permutations\Combined_Weighted_18_A_Mor.txt"

All trees have been cleared from memory.

 Constraints Node 19

Heuristic search settings:
  Optimality criterion = parsimony
    Character-status summary:
      6101 characters are excluded
      Of the remaining 326 included characters:
        2 characters are of type 'ord' (Wagner)
        324 characters are of type 'unord'
        326 characters have weight 100
        203 characters are constant
        26 variable characters are parsimony-uninformative
        Number of (included) parsimony-informative characters = 97
    Gaps are treated as "missing"
  Starting tree(s) obtained via stepwise addition
  Addition sequence: random
    Number of replicates = 10
    Starting seed = 135309217
  Number of trees held at each step during stepwise addition = 1
  Branch-swapping algorithm: tree-bisection-reconnection (TBR)
  Steepest descent option not in effect
  No more than 100000 trees of score (length) greater than or equal to 1 will
     be saved in each replicate
  Initial 'MaxTrees' setting = 100 (will be auto-increased by 100)
  Branches collapsed (creating polytomies) if maximum branch length is zero
  'MulTrees' option in effect
  Keeping only trees compatible with constraint-tree "Node19"
  Trees are unrooted

Heuristic search completed
   Total number of rearrangements tried = 33705
   Score of best tree(s) found = 43300
   Number of trees retained = 1
   Time used = 0.12 sec

Tree-island profile:
                     First      Last                     First   Times
Island      Size      tree      tree        Score    replicate     hit
----------------------------------------------------------------------
     1         1         1         1        43300            4       5
     2         2         -         -        43400            9       1
     3         1         -         -        43400            1       4*

Note(s):
    * Multiple hits on islands of unsaved trees may in fact represent
      different islands

Lengths of trees in memory:
  Character-status summary:
    6101 characters are excluded
    Of the remaining 326 included characters:
      2 characters are of type 'ord' (Wagner)
      324 characters are of type 'unord'
      326 characters have weight 100
      203 characters are constant
      26 variable characters are parsimony-uninformative
      Number of (included) parsimony-informative characters = 97
  Gaps are treated as "missing"
  
  Tree lengths written to file "C:\Dokumente und Einstellungen\Torsten
  Struck\Desktop\Permutations\Combined_Weighted_19_N_Mor.txt"

Heuristic search settings:
  Optimality criterion = parsimony
    Character-status summary:
      6101 characters are excluded
      Of the remaining 326 included characters:
        2 characters are of type 'ord' (Wagner)
        324 characters are of type 'unord'
        326 characters have weight 100
        203 characters are constant
        26 variable characters are parsimony-uninformative
        Number of (included) parsimony-informative characters = 97
    Gaps are treated as "missing"
  Starting tree(s) obtained via stepwise addition
  Addition sequence: random
    Number of replicates = 10
    Starting seed = 1467875009
  Number of trees held at each step during stepwise addition = 1
  Branch-swapping algorithm: tree-bisection-reconnection (TBR)
  Steepest descent option not in effect
  No more than 100000 trees of score (length) greater than or equal to 1 will
     be saved in each replicate
  Initial 'MaxTrees' setting = 100 (will be auto-increased by 100)
  Branches collapsed (creating polytomies) if maximum branch length is zero
  'MulTrees' option in effect
  Keeping only trees NOT compatible with constraint-tree "Node19"
  Trees are unrooted

Heuristic search completed
   Total number of rearrangements tried = 72253
   Score of best tree(s) found = 43100
   Number of trees retained = 3
   Time used = 0.12 sec

Tree-island profile:
                     First      Last                     First   Times
Island      Size      tree      tree        Score    replicate     hit
----------------------------------------------------------------------
     1         2         1         2        43100            1       6
     2         1         3         3        43100            2       4

Lengths of trees in memory:
  Character-status summary:
    6101 characters are excluded
    Of the remaining 326 included characters:
      2 characters are of type 'ord' (Wagner)
      324 characters are of type 'unord'
      326 characters have weight 100
      203 characters are constant
      26 variable characters are parsimony-uninformative
      Number of (included) parsimony-informative characters = 97
  Gaps are treated as "missing"
  
  Tree lengths written to file "C:\Dokumente und Einstellungen\Torsten
  Struck\Desktop\Permutations\Combined_Weighted_19_A_Mor.txt"

All trees have been cleared from memory.

 Constraints Node 20

Heuristic search settings:
  Optimality criterion = parsimony
    Character-status summary:
      6101 characters are excluded
      Of the remaining 326 included characters:
        2 characters are of type 'ord' (Wagner)
        324 characters are of type 'unord'
        326 characters have weight 100
        203 characters are constant
        26 variable characters are parsimony-uninformative
        Number of (included) parsimony-informative characters = 97
    Gaps are treated as "missing"
  Starting tree(s) obtained via stepwise addition
  Addition sequence: random
    Number of replicates = 10
    Starting seed = 2016454349
  Number of trees held at each step during stepwise addition = 1
  Branch-swapping algorithm: tree-bisection-reconnection (TBR)
  Steepest descent option not in effect
  No more than 100000 trees of score (length) greater than or equal to 1 will
     be saved in each replicate
  Initial 'MaxTrees' setting = 100 (will be auto-increased by 100)
  Branches collapsed (creating polytomies) if maximum branch length is zero
  'MulTrees' option in effect
  Keeping only trees compatible with constraint-tree "Node20"
  Trees are unrooted

Heuristic search completed
   Total number of rearrangements tried = 35488
   Score of best tree(s) found = 43600
   Number of trees retained = 4
   Time used = 0.11 sec

Tree-island profile:
                     First      Last                     First   Times
Island      Size      tree      tree        Score    replicate     hit
----------------------------------------------------------------------
     1         4         1         4        43600            1       7
     2         2         -         -        43700            2       3*

Note(s):
    * Multiple hits on islands of unsaved trees may in fact represent
      different islands

Lengths of trees in memory:
  Character-status summary:
    6101 characters are excluded
    Of the remaining 326 included characters:
      2 characters are of type 'ord' (Wagner)
      324 characters are of type 'unord'
      326 characters have weight 100
      203 characters are constant
      26 variable characters are parsimony-uninformative
      Number of (included) parsimony-informative characters = 97
  Gaps are treated as "missing"
  
  Tree lengths written to file "C:\Dokumente und Einstellungen\Torsten
  Struck\Desktop\Permutations\Combined_Weighted_20_N_Mor.txt"

Heuristic search settings:
  Optimality criterion = parsimony
    Character-status summary:
      6101 characters are excluded
      Of the remaining 326 included characters:
        2 characters are of type 'ord' (Wagner)
        324 characters are of type 'unord'
        326 characters have weight 100
        203 characters are constant
        26 variable characters are parsimony-uninformative
        Number of (included) parsimony-informative characters = 97
    Gaps are treated as "missing"
  Starting tree(s) obtained via stepwise addition
  Addition sequence: random
    Number of replicates = 10
    Starting seed = 106323047
  Number of trees held at each step during stepwise addition = 1
  Branch-swapping algorithm: tree-bisection-reconnection (TBR)
  Steepest descent option not in effect
  No more than 100000 trees of score (length) greater than or equal to 1 will
     be saved in each replicate
  Initial 'MaxTrees' setting = 100 (will be auto-increased by 100)
  Branches collapsed (creating polytomies) if maximum branch length is zero
  'MulTrees' option in effect
  Keeping only trees NOT compatible with constraint-tree "Node20"
  Trees are unrooted

Heuristic search completed
   Total number of rearrangements tried = 86768
   Score of best tree(s) found = 43100
   Number of trees retained = 3
   Time used = 0.16 sec

Tree-island profile:
                     First      Last                     First   Times
Island      Size      tree      tree        Score    replicate     hit
----------------------------------------------------------------------
     1         2         1         2        43100            1       6
     2         1         3         3        43100            3       3
     3         1         -         -        43200            2       1

Lengths of trees in memory:
  Character-status summary:
    6101 characters are excluded
    Of the remaining 326 included characters:
      2 characters are of type 'ord' (Wagner)
      324 characters are of type 'unord'
      326 characters have weight 100
      203 characters are constant
      26 variable characters are parsimony-uninformative
      Number of (included) parsimony-informative characters = 97
  Gaps are treated as "missing"
  
  Tree lengths written to file "C:\Dokumente und Einstellungen\Torsten
  Struck\Desktop\Permutations\Combined_Weighted_20_A_Mor.txt"

All trees have been cleared from memory.

 Constraints Node 21

Heuristic search settings:
  Optimality criterion = parsimony
    Character-status summary:
      6101 characters are excluded
      Of the remaining 326 included characters:
        2 characters are of type 'ord' (Wagner)
        324 characters are of type 'unord'
        326 characters have weight 100
        203 characters are constant
        26 variable characters are parsimony-uninformative
        Number of (included) parsimony-informative characters = 97
    Gaps are treated as "missing"
  Starting tree(s) obtained via stepwise addition
  Addition sequence: random
    Number of replicates = 10
    Starting seed = 448699255
  Number of trees held at each step during stepwise addition = 1
  Branch-swapping algorithm: tree-bisection-reconnection (TBR)
  Steepest descent option not in effect
  No more than 100000 trees of score (length) greater than or equal to 1 will
     be saved in each replicate
  Initial 'MaxTrees' setting = 100 (will be auto-increased by 100)
  Branches collapsed (creating polytomies) if maximum branch length is zero
  'MulTrees' option in effect
  Keeping only trees compatible with constraint-tree "Node21"
  Trees are unrooted

Heuristic search completed
   Total number of rearrangements tried = 90666
   Score of best tree(s) found = 43300
   Number of trees retained = 4
   Time used = 0.16 sec

Tree-island profile:
                     First      Last                     First   Times
Island      Size      tree      tree        Score    replicate     hit
----------------------------------------------------------------------
     1         3         1         3        43300            1       6
     2         1         4         4        43300            2       4

Lengths of trees in memory:
  Character-status summary:
    6101 characters are excluded
    Of the remaining 326 included characters:
      2 characters are of type 'ord' (Wagner)
      324 characters are of type 'unord'
      326 characters have weight 100
      203 characters are constant
      26 variable characters are parsimony-uninformative
      Number of (included) parsimony-informative characters = 97
  Gaps are treated as "missing"
  
  Tree lengths written to file "C:\Dokumente und Einstellungen\Torsten
  Struck\Desktop\Permutations\Combined_Weighted_21_N_Mor.txt"

Heuristic search settings:
  Optimality criterion = parsimony
    Character-status summary:
      6101 characters are excluded
      Of the remaining 326 included characters:
        2 characters are of type 'ord' (Wagner)
        324 characters are of type 'unord'
        326 characters have weight 100
        203 characters are constant
        26 variable characters are parsimony-uninformative
        Number of (included) parsimony-informative characters = 97
    Gaps are treated as "missing"
  Starting tree(s) obtained via stepwise addition
  Addition sequence: random
    Number of replicates = 10
    Starting seed = 246988861
  Number of trees held at each step during stepwise addition = 1
  Branch-swapping algorithm: tree-bisection-reconnection (TBR)
  Steepest descent option not in effect
  No more than 100000 trees of score (length) greater than or equal to 1 will
     be saved in each replicate
  Initial 'MaxTrees' setting = 100 (will be auto-increased by 100)
  Branches collapsed (creating polytomies) if maximum branch length is zero
  'MulTrees' option in effect
  Keeping only trees NOT compatible with constraint-tree "Node21"
  Trees are unrooted

Heuristic search completed
   Total number of rearrangements tried = 71497
   Score of best tree(s) found = 43100
   Number of trees retained = 3
   Time used = 0.13 sec

Tree-island profile:
                     First      Last                     First   Times
Island      Size      tree      tree        Score    replicate     hit
----------------------------------------------------------------------
     1         1         1         1        43100            2       2
     2         2         2         3        43100            3       5
     3         1         -         -        43200            1       2*
     4         1         -         -        43300            6       1

Note(s):
    * Multiple hits on islands of unsaved trees may in fact represent
      different islands

Lengths of trees in memory:
  Character-status summary:
    6101 characters are excluded
    Of the remaining 326 included characters:
      2 characters are of type 'ord' (Wagner)
      324 characters are of type 'unord'
      326 characters have weight 100
      203 characters are constant
      26 variable characters are parsimony-uninformative
      Number of (included) parsimony-informative characters = 97
  Gaps are treated as "missing"
  
  Tree lengths written to file "C:\Dokumente und Einstellungen\Torsten
  Struck\Desktop\Permutations\Combined_Weighted_21_A_Mor.txt"

All trees have been cleared from memory.

 Constraints Node 22

Heuristic search settings:
  Optimality criterion = parsimony
    Character-status summary:
      6101 characters are excluded
      Of the remaining 326 included characters:
        2 characters are of type 'ord' (Wagner)
        324 characters are of type 'unord'
        326 characters have weight 100
        203 characters are constant
        26 variable characters are parsimony-uninformative
        Number of (included) parsimony-informative characters = 97
    Gaps are treated as "missing"
  Starting tree(s) obtained via stepwise addition
  Addition sequence: random
    Number of replicates = 10
    Starting seed = 929067049
  Number of trees held at each step during stepwise addition = 1
  Branch-swapping algorithm: tree-bisection-reconnection (TBR)
  Steepest descent option not in effect
  No more than 100000 trees of score (length) greater than or equal to 1 will
     be saved in each replicate
  Initial 'MaxTrees' setting = 100 (will be auto-increased by 100)
  Branches collapsed (creating polytomies) if maximum branch length is zero
  'MulTrees' option in effect
  Keeping only trees compatible with constraint-tree "Node22"
  Trees are unrooted

Heuristic search completed
   Total number of rearrangements tried = 166016
   Score of best tree(s) found = 43800
   Number of trees retained = 3
   Time used = 0.26 sec

Tree-island profile:
                     First      Last                     First   Times
Island      Size      tree      tree        Score    replicate     hit
----------------------------------------------------------------------
     1         1         1         1        43800            1       4
     2         1         2         2        43800            2       2
     3         1         3         3        43800            6       1
     4         4         -         -        43900            8       1
     5         3         -         -        43900            4       2*

Note(s):
    * Multiple hits on islands of unsaved trees may in fact represent
      different islands

Lengths of trees in memory:
  Character-status summary:
    6101 characters are excluded
    Of the remaining 326 included characters:
      2 characters are of type 'ord' (Wagner)
      324 characters are of type 'unord'
      326 characters have weight 100
      203 characters are constant
      26 variable characters are parsimony-uninformative
      Number of (included) parsimony-informative characters = 97
  Gaps are treated as "missing"
  
  Tree lengths written to file "C:\Dokumente und Einstellungen\Torsten
  Struck\Desktop\Permutations\Combined_Weighted_22_N_Mor.txt"

Heuristic search settings:
  Optimality criterion = parsimony
    Character-status summary:
      6101 characters are excluded
      Of the remaining 326 included characters:
        2 characters are of type 'ord' (Wagner)
        324 characters are of type 'unord'
        326 characters have weight 100
        203 characters are constant
        26 variable characters are parsimony-uninformative
        Number of (included) parsimony-informative characters = 97
    Gaps are treated as "missing"
  Starting tree(s) obtained via stepwise addition
  Addition sequence: random
    Number of replicates = 10
    Starting seed = 1661894656
  Number of trees held at each step during stepwise addition = 1
  Branch-swapping algorithm: tree-bisection-reconnection (TBR)
  Steepest descent option not in effect
  No more than 100000 trees of score (length) greater than or equal to 1 will
     be saved in each replicate
  Initial 'MaxTrees' setting = 100 (will be auto-increased by 100)
  Branches collapsed (creating polytomies) if maximum branch length is zero
  'MulTrees' option in effect
  Keeping only trees NOT compatible with constraint-tree "Node22"
  Trees are unrooted

Heuristic search completed
   Total number of rearrangements tried = 100442
   Score of best tree(s) found = 43100
   Number of trees retained = 3
   Time used = 0.16 sec

Tree-island profile:
                     First      Last                     First   Times
Island      Size      tree      tree        Score    replicate     hit
----------------------------------------------------------------------
     1         1         1         1        43100            1       4
     2         2         2         3        43100            6       4
     3         1         -         -        43200            3       1
     4         2         -         -        43400            7       1

Lengths of trees in memory:
  Character-status summary:
    6101 characters are excluded
    Of the remaining 326 included characters:
      2 characters are of type 'ord' (Wagner)
      324 characters are of type 'unord'
      326 characters have weight 100
      203 characters are constant
      26 variable characters are parsimony-uninformative
      Number of (included) parsimony-informative characters = 97
  Gaps are treated as "missing"
  
  Tree lengths written to file "C:\Dokumente und Einstellungen\Torsten
  Struck\Desktop\Permutations\Combined_Weighted_22_A_Mor.txt"

All trees have been cleared from memory.

 Constraints Node 23

Heuristic search settings:
  Optimality criterion = parsimony
    Character-status summary:
      6101 characters are excluded
      Of the remaining 326 included characters:
        2 characters are of type 'ord' (Wagner)
        324 characters are of type 'unord'
        326 characters have weight 100
        203 characters are constant
        26 variable characters are parsimony-uninformative
        Number of (included) parsimony-informative characters = 97
    Gaps are treated as "missing"
  Starting tree(s) obtained via stepwise addition
  Addition sequence: random
    Number of replicates = 10
    Starting seed = 723839535
  Number of trees held at each step during stepwise addition = 1
  Branch-swapping algorithm: tree-bisection-reconnection (TBR)
  Steepest descent option not in effect
  No more than 100000 trees of score (length) greater than or equal to 1 will
     be saved in each replicate
  Initial 'MaxTrees' setting = 100 (will be auto-increased by 100)
  Branches collapsed (creating polytomies) if maximum branch length is zero
  'MulTrees' option in effect
  Keeping only trees compatible with constraint-tree "Node23"
  Trees are unrooted

Heuristic search completed
   Total number of rearrangements tried = 45719
   Score of best tree(s) found = 43900
   Number of trees retained = 2
   Time used = 0.14 sec

Tree-island profile:
                     First      Last                     First   Times
Island      Size      tree      tree        Score    replicate     hit
----------------------------------------------------------------------
     1         2         1         2        43900            1       5
     2         1         -         -        44000            6       4*
     3         0         -         -        44000            5       1

Note(s):
    * Multiple hits on islands of unsaved trees may in fact represent
      different islands

Lengths of trees in memory:
  Character-status summary:
    6101 characters are excluded
    Of the remaining 326 included characters:
      2 characters are of type 'ord' (Wagner)
      324 characters are of type 'unord'
      326 characters have weight 100
      203 characters are constant
      26 variable characters are parsimony-uninformative
      Number of (included) parsimony-informative characters = 97
  Gaps are treated as "missing"
  
  Tree lengths written to file "C:\Dokumente und Einstellungen\Torsten
  Struck\Desktop\Permutations\Combined_Weighted_23_N_Mor.txt"

Heuristic search settings:
  Optimality criterion = parsimony
    Character-status summary:
      6101 characters are excluded
      Of the remaining 326 included characters:
        2 characters are of type 'ord' (Wagner)
        324 characters are of type 'unord'
        326 characters have weight 100
        203 characters are constant
        26 variable characters are parsimony-uninformative
        Number of (included) parsimony-informative characters = 97
    Gaps are treated as "missing"
  Starting tree(s) obtained via stepwise addition
  Addition sequence: random
    Number of replicates = 10
    Starting seed = 1232445619
  Number of trees held at each step during stepwise addition = 1
  Branch-swapping algorithm: tree-bisection-reconnection (TBR)
  Steepest descent option not in effect
  No more than 100000 trees of score (length) greater than or equal to 1 will
     be saved in each replicate
  Initial 'MaxTrees' setting = 100 (will be auto-increased by 100)
  Branches collapsed (creating polytomies) if maximum branch length is zero
  'MulTrees' option in effect
  Keeping only trees NOT compatible with constraint-tree "Node23"
  Trees are unrooted

Heuristic search completed
   Total number of rearrangements tried = 98013
   Score of best tree(s) found = 43100
   Number of trees retained = 3
   Time used = 0.16 sec

Tree-island profile:
                     First      Last                     First   Times
Island      Size      tree      tree        Score    replicate     hit
----------------------------------------------------------------------
     1         2         1         2        43100            1       6
     2         1         3         3        43100            3       4

Lengths of trees in memory:
  Character-status summary:
    6101 characters are excluded
    Of the remaining 326 included characters:
      2 characters are of type 'ord' (Wagner)
      324 characters are of type 'unord'
      326 characters have weight 100
      203 characters are constant
      26 variable characters are parsimony-uninformative
      Number of (included) parsimony-informative characters = 97
  Gaps are treated as "missing"
  
  Tree lengths written to file "C:\Dokumente und Einstellungen\Torsten
  Struck\Desktop\Permutations\Combined_Weighted_23_A_Mor.txt"

All trees have been cleared from memory.

 Constraints Node 24

Heuristic search settings:
  Optimality criterion = parsimony
    Character-status summary:
      6101 characters are excluded
      Of the remaining 326 included characters:
        2 characters are of type 'ord' (Wagner)
        324 characters are of type 'unord'
        326 characters have weight 100
        203 characters are constant
        26 variable characters are parsimony-uninformative
        Number of (included) parsimony-informative characters = 97
    Gaps are treated as "missing"
  Starting tree(s) obtained via stepwise addition
  Addition sequence: random
    Number of replicates = 10
    Starting seed = 1120493987
  Number of trees held at each step during stepwise addition = 1
  Branch-swapping algorithm: tree-bisection-reconnection (TBR)
  Steepest descent option not in effect
  No more than 100000 trees of score (length) greater than or equal to 1 will
     be saved in each replicate
  Initial 'MaxTrees' setting = 100 (will be auto-increased by 100)
  Branches collapsed (creating polytomies) if maximum branch length is zero
  'MulTrees' option in effect
  Keeping only trees compatible with constraint-tree "Node24"
  Trees are unrooted

Heuristic search completed
   Total number of rearrangements tried = 30760
   Score of best tree(s) found = 43800
   Number of trees retained = 1
   Time used = 0.11 sec

Tree-island profile:
                     First      Last                     First   Times
Island      Size      tree      tree        Score    replicate     hit
----------------------------------------------------------------------
     1         1         1         1        43800            1      10

Lengths of trees in memory:
  Character-status summary:
    6101 characters are excluded
    Of the remaining 326 included characters:
      2 characters are of type 'ord' (Wagner)
      324 characters are of type 'unord'
      326 characters have weight 100
      203 characters are constant
      26 variable characters are parsimony-uninformative
      Number of (included) parsimony-informative characters = 97
  Gaps are treated as "missing"
  
  Tree lengths written to file "C:\Dokumente und Einstellungen\Torsten
  Struck\Desktop\Permutations\Combined_Weighted_24_N_Mor.txt"

Heuristic search settings:
  Optimality criterion = parsimony
    Character-status summary:
      6101 characters are excluded
      Of the remaining 326 included characters:
        2 characters are of type 'ord' (Wagner)
        324 characters are of type 'unord'
        326 characters have weight 100
        203 characters are constant
        26 variable characters are parsimony-uninformative
        Number of (included) parsimony-informative characters = 97
    Gaps are treated as "missing"
  Starting tree(s) obtained via stepwise addition
  Addition sequence: random
    Number of replicates = 10
    Starting seed = 2104195259
  Number of trees held at each step during stepwise addition = 1
  Branch-swapping algorithm: tree-bisection-reconnection (TBR)
  Steepest descent option not in effect
  No more than 100000 trees of score (length) greater than or equal to 1 will
     be saved in each replicate
  Initial 'MaxTrees' setting = 100 (will be auto-increased by 100)
  Branches collapsed (creating polytomies) if maximum branch length is zero
  'MulTrees' option in effect
  Keeping only trees NOT compatible with constraint-tree "Node24"
  Trees are unrooted

Heuristic search completed
   Total number of rearrangements tried = 74053
   Score of best tree(s) found = 43100
   Number of trees retained = 3
   Time used = 0.12 sec

Tree-island profile:
                     First      Last                     First   Times
Island      Size      tree      tree        Score    replicate     hit
----------------------------------------------------------------------
     1         2         1         2        43100            1       4
     2         1         3         3        43100            5       3
     3         1         -         -        43200            4       1
     4         2         -         -        43400            7       1
     5         1         -         -        43400            8       1

Lengths of trees in memory:
  Character-status summary:
    6101 characters are excluded
    Of the remaining 326 included characters:
      2 characters are of type 'ord' (Wagner)
      324 characters are of type 'unord'
      326 characters have weight 100
      203 characters are constant
      26 variable characters are parsimony-uninformative
      Number of (included) parsimony-informative characters = 97
  Gaps are treated as "missing"
  
  Tree lengths written to file "C:\Dokumente und Einstellungen\Torsten
  Struck\Desktop\Permutations\Combined_Weighted_24_A_Mor.txt"

All trees have been cleared from memory.

 Constraints Node 25

Heuristic search settings:
  Optimality criterion = parsimony
    Character-status summary:
      6101 characters are excluded
      Of the remaining 326 included characters:
        2 characters are of type 'ord' (Wagner)
        324 characters are of type 'unord'
        326 characters have weight 100
        203 characters are constant
        26 variable characters are parsimony-uninformative
        Number of (included) parsimony-informative characters = 97
    Gaps are treated as "missing"
  Starting tree(s) obtained via stepwise addition
  Addition sequence: random
    Number of replicates = 10
    Starting seed = 1337291546
  Number of trees held at each step during stepwise addition = 1
  Branch-swapping algorithm: tree-bisection-reconnection (TBR)
  Steepest descent option not in effect
  No more than 100000 trees of score (length) greater than or equal to 1 will
     be saved in each replicate
  Initial 'MaxTrees' setting = 100 (will be auto-increased by 100)
  Branches collapsed (creating polytomies) if maximum branch length is zero
  'MulTrees' option in effect
  Keeping only trees compatible with constraint-tree "Node25"
  Trees are unrooted

Heuristic search completed
   Total number of rearrangements tried = 50654
   Score of best tree(s) found = 43300
   Number of trees retained = 1
   Time used = 0.14 sec

Tree-island profile:
                     First      Last                     First   Times
Island      Size      tree      tree        Score    replicate     hit
----------------------------------------------------------------------
     1         1         1         1        43300            1       9
     2         0         -         -        43500            2       1

Lengths of trees in memory:
  Character-status summary:
    6101 characters are excluded
    Of the remaining 326 included characters:
      2 characters are of type 'ord' (Wagner)
      324 characters are of type 'unord'
      326 characters have weight 100
      203 characters are constant
      26 variable characters are parsimony-uninformative
      Number of (included) parsimony-informative characters = 97
  Gaps are treated as "missing"
  
  Tree lengths written to file "C:\Dokumente und Einstellungen\Torsten
  Struck\Desktop\Permutations\Combined_Weighted_25_N_Mor.txt"

Heuristic search settings:
  Optimality criterion = parsimony
    Character-status summary:
      6101 characters are excluded
      Of the remaining 326 included characters:
        2 characters are of type 'ord' (Wagner)
        324 characters are of type 'unord'
        326 characters have weight 100
        203 characters are constant
        26 variable characters are parsimony-uninformative
        Number of (included) parsimony-informative characters = 97
    Gaps are treated as "missing"
  Starting tree(s) obtained via stepwise addition
  Addition sequence: random
    Number of replicates = 10
    Starting seed = 1663326249
  Number of trees held at each step during stepwise addition = 1
  Branch-swapping algorithm: tree-bisection-reconnection (TBR)
  Steepest descent option not in effect
  No more than 100000 trees of score (length) greater than or equal to 1 will
     be saved in each replicate
  Initial 'MaxTrees' setting = 100 (will be auto-increased by 100)
  Branches collapsed (creating polytomies) if maximum branch length is zero
  'MulTrees' option in effect
  Keeping only trees NOT compatible with constraint-tree "Node25"
  Trees are unrooted

Heuristic search completed
   Total number of rearrangements tried = 86640
   Score of best tree(s) found = 43100
   Number of trees retained = 3
   Time used = 0.15 sec

Tree-island profile:
                     First      Last                     First   Times
Island      Size      tree      tree        Score    replicate     hit
----------------------------------------------------------------------
     1         2         1         2        43100            1       9
     2         1         3         3        43100            7       1

Lengths of trees in memory:
  Character-status summary:
    6101 characters are excluded
    Of the remaining 326 included characters:
      2 characters are of type 'ord' (Wagner)
      324 characters are of type 'unord'
      326 characters have weight 100
      203 characters are constant
      26 variable characters are parsimony-uninformative
      Number of (included) parsimony-informative characters = 97
  Gaps are treated as "missing"
  
  Tree lengths written to file "C:\Dokumente und Einstellungen\Torsten
  Struck\Desktop\Permutations\Combined_Weighted_25_A_Mor.txt"

All trees have been cleared from memory.

 Constraints Node 26

Heuristic search settings:
  Optimality criterion = parsimony
    Character-status summary:
      6101 characters are excluded
      Of the remaining 326 included characters:
        2 characters are of type 'ord' (Wagner)
        324 characters are of type 'unord'
        326 characters have weight 100
        203 characters are constant
        26 variable characters are parsimony-uninformative
        Number of (included) parsimony-informative characters = 97
    Gaps are treated as "missing"
  Starting tree(s) obtained via stepwise addition
  Addition sequence: random
    Number of replicates = 10
    Starting seed = 945462216
  Number of trees held at each step during stepwise addition = 1
  Branch-swapping algorithm: tree-bisection-reconnection (TBR)
  Steepest descent option not in effect
  No more than 100000 trees of score (length) greater than or equal to 1 will
     be saved in each replicate
  Initial 'MaxTrees' setting = 100 (will be auto-increased by 100)
  Branches collapsed (creating polytomies) if maximum branch length is zero
  'MulTrees' option in effect
  Keeping only trees compatible with constraint-tree "Node26"
  Trees are unrooted

Heuristic search completed
   Total number of rearrangements tried = 87066
   Score of best tree(s) found = 43300
   Number of trees retained = 1
   Time used = 0.17 sec

Tree-island profile:
                     First      Last                     First   Times
Island      Size      tree      tree        Score    replicate     hit
----------------------------------------------------------------------
     1         1         1         1        43300            1       6
     2         6         -         -        43500            4       2*
     3         4         -         -        43500            2       1
     4         2         -         -        43600            6       1

Note(s):
    * Multiple hits on islands of unsaved trees may in fact represent
      different islands

Lengths of trees in memory:
  Character-status summary:
    6101 characters are excluded
    Of the remaining 326 included characters:
      2 characters are of type 'ord' (Wagner)
      324 characters are of type 'unord'
      326 characters have weight 100
      203 characters are constant
      26 variable characters are parsimony-uninformative
      Number of (included) parsimony-informative characters = 97
  Gaps are treated as "missing"
  
  Tree lengths written to file "C:\Dokumente und Einstellungen\Torsten
  Struck\Desktop\Permutations\Combined_Weighted_26_N_Mor.txt"

Heuristic search settings:
  Optimality criterion = parsimony
    Character-status summary:
      6101 characters are excluded
      Of the remaining 326 included characters:
        2 characters are of type 'ord' (Wagner)
        324 characters are of type 'unord'
        326 characters have weight 100
        203 characters are constant
        26 variable characters are parsimony-uninformative
        Number of (included) parsimony-informative characters = 97
    Gaps are treated as "missing"
  Starting tree(s) obtained via stepwise addition
  Addition sequence: random
    Number of replicates = 10
    Starting seed = 1555967989
  Number of trees held at each step during stepwise addition = 1
  Branch-swapping algorithm: tree-bisection-reconnection (TBR)
  Steepest descent option not in effect
  No more than 100000 trees of score (length) greater than or equal to 1 will
     be saved in each replicate
  Initial 'MaxTrees' setting = 100 (will be auto-increased by 100)
  Branches collapsed (creating polytomies) if maximum branch length is zero
  'MulTrees' option in effect
  Keeping only trees NOT compatible with constraint-tree "Node26"
  Trees are unrooted

Heuristic search completed
   Total number of rearrangements tried = 118284
   Score of best tree(s) found = 43100
   Number of trees retained = 3
   Time used = 0.19 sec

Tree-island profile:
                     First      Last                     First   Times
Island      Size      tree      tree        Score    replicate     hit
----------------------------------------------------------------------
     1         2         1         2        43100            1       9
     2         1         3         3        43100            5       1

Lengths of trees in memory:
  Character-status summary:
    6101 characters are excluded
    Of the remaining 326 included characters:
      2 characters are of type 'ord' (Wagner)
      324 characters are of type 'unord'
      326 characters have weight 100
      203 characters are constant
      26 variable characters are parsimony-uninformative
      Number of (included) parsimony-informative characters = 97
  Gaps are treated as "missing"
  
  Tree lengths written to file "C:\Dokumente und Einstellungen\Torsten
  Struck\Desktop\Permutations\Combined_Weighted_26_A_Mor.txt"

All trees have been cleared from memory.

 Constraints Node 27

Heuristic search settings:
  Optimality criterion = parsimony
    Character-status summary:
      6101 characters are excluded
      Of the remaining 326 included characters:
        2 characters are of type 'ord' (Wagner)
        324 characters are of type 'unord'
        326 characters have weight 100
        203 characters are constant
        26 variable characters are parsimony-uninformative
        Number of (included) parsimony-informative characters = 97
    Gaps are treated as "missing"
  Starting tree(s) obtained via stepwise addition
  Addition sequence: random
    Number of replicates = 10
    Starting seed = 1312311030
  Number of trees held at each step during stepwise addition = 1
  Branch-swapping algorithm: tree-bisection-reconnection (TBR)
  Steepest descent option not in effect
  No more than 100000 trees of score (length) greater than or equal to 1 will
     be saved in each replicate
  Initial 'MaxTrees' setting = 100 (will be auto-increased by 100)
  Branches collapsed (creating polytomies) if maximum branch length is zero
  'MulTrees' option in effect
  Keeping only trees compatible with constraint-tree "Node27"
  Trees are unrooted

Heuristic search completed
   Total number of rearrangements tried = 32477
   Score of best tree(s) found = 43700
   Number of trees retained = 1
   Time used = 0.11 sec

Tree-island profile:
                     First      Last                     First   Times
Island      Size      tree      tree        Score    replicate     hit
----------------------------------------------------------------------
     1         1         1         1        43700            3       7
     2         1         -         -        43900            1       3*

Note(s):
    * Multiple hits on islands of unsaved trees may in fact represent
      different islands

Lengths of trees in memory:
  Character-status summary:
    6101 characters are excluded
    Of the remaining 326 included characters:
      2 characters are of type 'ord' (Wagner)
      324 characters are of type 'unord'
      326 characters have weight 100
      203 characters are constant
      26 variable characters are parsimony-uninformative
      Number of (included) parsimony-informative characters = 97
  Gaps are treated as "missing"
  
  Tree lengths written to file "C:\Dokumente und Einstellungen\Torsten
  Struck\Desktop\Permutations\Combined_Weighted_27_N_Mor.txt"

Heuristic search settings:
  Optimality criterion = parsimony
    Character-status summary:
      6101 characters are excluded
      Of the remaining 326 included characters:
        2 characters are of type 'ord' (Wagner)
        324 characters are of type 'unord'
        326 characters have weight 100
        203 characters are constant
        26 variable characters are parsimony-uninformative
        Number of (included) parsimony-informative characters = 97
    Gaps are treated as "missing"
  Starting tree(s) obtained via stepwise addition
  Addition sequence: random
    Number of replicates = 10
    Starting seed = 1128668603
  Number of trees held at each step during stepwise addition = 1
  Branch-swapping algorithm: tree-bisection-reconnection (TBR)
  Steepest descent option not in effect
  No more than 100000 trees of score (length) greater than or equal to 1 will
     be saved in each replicate
  Initial 'MaxTrees' setting = 100 (will be auto-increased by 100)
  Branches collapsed (creating polytomies) if maximum branch length is zero
  'MulTrees' option in effect
  Keeping only trees NOT compatible with constraint-tree "Node27"
  Trees are unrooted

Heuristic search completed
   Total number of rearrangements tried = 66416
   Score of best tree(s) found = 43100
   Number of trees retained = 3
   Time used = 0.12 sec

Tree-island profile:
                     First      Last                     First   Times
Island      Size      tree      tree        Score    replicate     hit
----------------------------------------------------------------------
     1         2         1         2        43100            1       4
     2         1         3         3        43100            2       3
     3         1         -         -        43200            4       2*
     4         1         -         -        43300           10       1

Note(s):
    * Multiple hits on islands of unsaved trees may in fact represent
      different islands

Lengths of trees in memory:
  Character-status summary:
    6101 characters are excluded
    Of the remaining 326 included characters:
      2 characters are of type 'ord' (Wagner)
      324 characters are of type 'unord'
      326 characters have weight 100
      203 characters are constant
      26 variable characters are parsimony-uninformative
      Number of (included) parsimony-informative characters = 97
  Gaps are treated as "missing"
  
  Tree lengths written to file "C:\Dokumente und Einstellungen\Torsten
  Struck\Desktop\Permutations\Combined_Weighted_27_A_Mor.txt"

All trees have been cleared from memory.

 Constraints Node 28

Heuristic search settings:
  Optimality criterion = parsimony
    Character-status summary:
      6101 characters are excluded
      Of the remaining 326 included characters:
        2 characters are of type 'ord' (Wagner)
        324 characters are of type 'unord'
        326 characters have weight 100
        203 characters are constant
        26 variable characters are parsimony-uninformative
        Number of (included) parsimony-informative characters = 97
    Gaps are treated as "missing"
  Starting tree(s) obtained via stepwise addition
  Addition sequence: random
    Number of replicates = 10
    Starting seed = 717776559
  Number of trees held at each step during stepwise addition = 1
  Branch-swapping algorithm: tree-bisection-reconnection (TBR)
  Steepest descent option not in effect
  No more than 100000 trees of score (length) greater than or equal to 1 will
     be saved in each replicate
  Initial 'MaxTrees' setting = 100 (will be auto-increased by 100)
  Branches collapsed (creating polytomies) if maximum branch length is zero
  'MulTrees' option in effect
  Keeping only trees compatible with constraint-tree "Node28"
  Trees are unrooted

Heuristic search completed
   Total number of rearrangements tried = 44986
   Score of best tree(s) found = 43100
   Number of trees retained = 1
   Time used = 0.10 sec

Tree-island profile:
                     First      Last                     First   Times
Island      Size      tree      tree        Score    replicate     hit
----------------------------------------------------------------------
     1         1         1         1        43100            1       9
     2         1         -         -        43500           10       1

Lengths of trees in memory:
  Character-status summary:
    6101 characters are excluded
    Of the remaining 326 included characters:
      2 characters are of type 'ord' (Wagner)
      324 characters are of type 'unord'
      326 characters have weight 100
      203 characters are constant
      26 variable characters are parsimony-uninformative
      Number of (included) parsimony-informative characters = 97
  Gaps are treated as "missing"
  
  Tree lengths written to file "C:\Dokumente und Einstellungen\Torsten
  Struck\Desktop\Permutations\Combined_Weighted_28_N_Mor.txt"

Heuristic search settings:
  Optimality criterion = parsimony
    Character-status summary:
      6101 characters are excluded
      Of the remaining 326 included characters:
        2 characters are of type 'ord' (Wagner)
        324 characters are of type 'unord'
        326 characters have weight 100
        203 characters are constant
        26 variable characters are parsimony-uninformative
        Number of (included) parsimony-informative characters = 97
    Gaps are treated as "missing"
  Starting tree(s) obtained via stepwise addition
  Addition sequence: random
    Number of replicates = 10
    Starting seed = 1033196668
  Number of trees held at each step during stepwise addition = 1
  Branch-swapping algorithm: tree-bisection-reconnection (TBR)
  Steepest descent option not in effect
  No more than 100000 trees of score (length) greater than or equal to 1 will
     be saved in each replicate
  Initial 'MaxTrees' setting = 100 (will be auto-increased by 100)
  Branches collapsed (creating polytomies) if maximum branch length is zero
  'MulTrees' option in effect
  Keeping only trees NOT compatible with constraint-tree "Node28"
  Trees are unrooted

Heuristic search completed
   Total number of rearrangements tried = 73264
   Score of best tree(s) found = 43100
   Number of trees retained = 2
   Time used = 0.13 sec

Tree-island profile:
                     First      Last                     First   Times
Island      Size      tree      tree        Score    replicate     hit
----------------------------------------------------------------------
     1         1         1         1        43100            1       5
     2         1         2         2        43100            3       5

Lengths of trees in memory:
  Character-status summary:
    6101 characters are excluded
    Of the remaining 326 included characters:
      2 characters are of type 'ord' (Wagner)
      324 characters are of type 'unord'
      326 characters have weight 100
      203 characters are constant
      26 variable characters are parsimony-uninformative
      Number of (included) parsimony-informative characters = 97
  Gaps are treated as "missing"
  
  Tree lengths written to file "C:\Dokumente und Einstellungen\Torsten
  Struck\Desktop\Permutations\Combined_Weighted_28_A_Mor.txt"

All trees have been cleared from memory.

 Constraints Node 29

Heuristic search settings:
  Optimality criterion = parsimony
    Character-status summary:
      6101 characters are excluded
      Of the remaining 326 included characters:
        2 characters are of type 'ord' (Wagner)
        324 characters are of type 'unord'
        326 characters have weight 100
        203 characters are constant
        26 variable characters are parsimony-uninformative
        Number of (included) parsimony-informative characters = 97
    Gaps are treated as "missing"
  Starting tree(s) obtained via stepwise addition
  Addition sequence: random
    Number of replicates = 10
    Starting seed = 115237650
  Number of trees held at each step during stepwise addition = 1
  Branch-swapping algorithm: tree-bisection-reconnection (TBR)
  Steepest descent option not in effect
  No more than 100000 trees of score (length) greater than or equal to 1 will
     be saved in each replicate
  Initial 'MaxTrees' setting = 100 (will be auto-increased by 100)
  Branches collapsed (creating polytomies) if maximum branch length is zero
  'MulTrees' option in effect
  Keeping only trees compatible with constraint-tree "Node29"
  Trees are unrooted

Heuristic search completed
   Total number of rearrangements tried = 56115
   Score of best tree(s) found = 43800
   Number of trees retained = 6
   Time used = 0.13 sec

Tree-island profile:
                     First      Last                     First   Times
Island      Size      tree      tree        Score    replicate     hit
----------------------------------------------------------------------
     1         6         1         6        43800            1       7
     2         2         -         -        43900            6       1
     3         1         -         -        43900            3       2*

Note(s):
    * Multiple hits on islands of unsaved trees may in fact represent
      different islands

Lengths of trees in memory:
  Character-status summary:
    6101 characters are excluded
    Of the remaining 326 included characters:
      2 characters are of type 'ord' (Wagner)
      324 characters are of type 'unord'
      326 characters have weight 100
      203 characters are constant
      26 variable characters are parsimony-uninformative
      Number of (included) parsimony-informative characters = 97
  Gaps are treated as "missing"
  
  Tree lengths written to file "C:\Dokumente und Einstellungen\Torsten
  Struck\Desktop\Permutations\Combined_Weighted_29_N_Mor.txt"

Heuristic search settings:
  Optimality criterion = parsimony
    Character-status summary:
      6101 characters are excluded
      Of the remaining 326 included characters:
        2 characters are of type 'ord' (Wagner)
        324 characters are of type 'unord'
        326 characters have weight 100
        203 characters are constant
        26 variable characters are parsimony-uninformative
        Number of (included) parsimony-informative characters = 97
    Gaps are treated as "missing"
  Starting tree(s) obtained via stepwise addition
  Addition sequence: random
    Number of replicates = 10
    Starting seed = 957306846
  Number of trees held at each step during stepwise addition = 1
  Branch-swapping algorithm: tree-bisection-reconnection (TBR)
  Steepest descent option not in effect
  No more than 100000 trees of score (length) greater than or equal to 1 will
     be saved in each replicate
  Initial 'MaxTrees' setting = 100 (will be auto-increased by 100)
  Branches collapsed (creating polytomies) if maximum branch length is zero
  'MulTrees' option in effect
  Keeping only trees NOT compatible with constraint-tree "Node29"
  Trees are unrooted

Heuristic search completed
   Total number of rearrangements tried = 76416
   Score of best tree(s) found = 43100
   Number of trees retained = 3
   Time used = 0.13 sec

Tree-island profile:
                     First      Last                     First   Times
Island      Size      tree      tree        Score    replicate     hit
----------------------------------------------------------------------
     1         2         1         2        43100            1       6
     2         1         3         3        43100            4       2
     3         1         -         -        43500            2       2*

Note(s):
    * Multiple hits on islands of unsaved trees may in fact represent
      different islands

Lengths of trees in memory:
  Character-status summary:
    6101 characters are excluded
    Of the remaining 326 included characters:
      2 characters are of type 'ord' (Wagner)
      324 characters are of type 'unord'
      326 characters have weight 100
      203 characters are constant
      26 variable characters are parsimony-uninformative
      Number of (included) parsimony-informative characters = 97
  Gaps are treated as "missing"
  
  Tree lengths written to file "C:\Dokumente und Einstellungen\Torsten
  Struck\Desktop\Permutations\Combined_Weighted_29_A_Mor.txt"

All trees have been cleared from memory.

 Constraints Node 30

Heuristic search settings:
  Optimality criterion = parsimony
    Character-status summary:
      6101 characters are excluded
      Of the remaining 326 included characters:
        2 characters are of type 'ord' (Wagner)
        324 characters are of type 'unord'
        326 characters have weight 100
        203 characters are constant
        26 variable characters are parsimony-uninformative
        Number of (included) parsimony-informative characters = 97
    Gaps are treated as "missing"
  Starting tree(s) obtained via stepwise addition
  Addition sequence: random
    Number of replicates = 10
    Starting seed = 30246421
  Number of trees held at each step during stepwise addition = 1
  Branch-swapping algorithm: tree-bisection-reconnection (TBR)
  Steepest descent option not in effect
  No more than 100000 trees of score (length) greater than or equal to 1 will
     be saved in each replicate
  Initial 'MaxTrees' setting = 100 (will be auto-increased by 100)
  Branches collapsed (creating polytomies) if maximum branch length is zero
  'MulTrees' option in effect
  Keeping only trees compatible with constraint-tree "Node30"
  Trees are unrooted

Heuristic search completed
   Total number of rearrangements tried = 33216
   Score of best tree(s) found = 43600
   Number of trees retained = 1
   Time used = 0.10 sec

Tree-island profile:
                     First      Last                     First   Times
Island      Size      tree      tree        Score    replicate     hit
----------------------------------------------------------------------
     1         1         1         1        43600            1       9
     2         1         -         -        43900            9       1

Lengths of trees in memory:
  Character-status summary:
    6101 characters are excluded
    Of the remaining 326 included characters:
      2 characters are of type 'ord' (Wagner)
      324 characters are of type 'unord'
      326 characters have weight 100
      203 characters are constant
      26 variable characters are parsimony-uninformative
      Number of (included) parsimony-informative characters = 97
  Gaps are treated as "missing"
  
  Tree lengths written to file "C:\Dokumente und Einstellungen\Torsten
  Struck\Desktop\Permutations\Combined_Weighted_30_N_Mor.txt"

Heuristic search settings:
  Optimality criterion = parsimony
    Character-status summary:
      6101 characters are excluded
      Of the remaining 326 included characters:
        2 characters are of type 'ord' (Wagner)
        324 characters are of type 'unord'
        326 characters have weight 100
        203 characters are constant
        26 variable characters are parsimony-uninformative
        Number of (included) parsimony-informative characters = 97
    Gaps are treated as "missing"
  Starting tree(s) obtained via stepwise addition
  Addition sequence: random
    Number of replicates = 10
    Starting seed = 982843101
  Number of trees held at each step during stepwise addition = 1
  Branch-swapping algorithm: tree-bisection-reconnection (TBR)
  Steepest descent option not in effect
  No more than 100000 trees of score (length) greater than or equal to 1 will
     be saved in each replicate
  Initial 'MaxTrees' setting = 100 (will be auto-increased by 100)
  Branches collapsed (creating polytomies) if maximum branch length is zero
  'MulTrees' option in effect
  Keeping only trees NOT compatible with constraint-tree "Node30"
  Trees are unrooted

Heuristic search completed
   Total number of rearrangements tried = 77827
   Score of best tree(s) found = 43100
   Number of trees retained = 3
   Time used = 0.14 sec

Tree-island profile:
                     First      Last                     First   Times
Island      Size      tree      tree        Score    replicate     hit
----------------------------------------------------------------------
     1         2         1         2        43100            1       5
     2         1         3         3        43100            2       1
     3         1         -         -        43300            4       2*
     4         2         -         -        43400            7       2*

Note(s):
    * Multiple hits on islands of unsaved trees may in fact represent
      different islands

Lengths of trees in memory:
  Character-status summary:
    6101 characters are excluded
    Of the remaining 326 included characters:
      2 characters are of type 'ord' (Wagner)
      324 characters are of type 'unord'
      326 characters have weight 100
      203 characters are constant
      26 variable characters are parsimony-uninformative
      Number of (included) parsimony-informative characters = 97
  Gaps are treated as "missing"
  
  Tree lengths written to file "C:\Dokumente und Einstellungen\Torsten
  Struck\Desktop\Permutations\Combined_Weighted_30_A_Mor.txt"

All trees have been cleared from memory.

 Constraints Node 31

Heuristic search settings:
  Optimality criterion = parsimony
    Character-status summary:
      6101 characters are excluded
      Of the remaining 326 included characters:
        2 characters are of type 'ord' (Wagner)
        324 characters are of type 'unord'
        326 characters have weight 100
        203 characters are constant
        26 variable characters are parsimony-uninformative
        Number of (included) parsimony-informative characters = 97
    Gaps are treated as "missing"
  Starting tree(s) obtained via stepwise addition
  Addition sequence: random
    Number of replicates = 10
    Starting seed = 226595552
  Number of trees held at each step during stepwise addition = 1
  Branch-swapping algorithm: tree-bisection-reconnection (TBR)
  Steepest descent option not in effect
  No more than 100000 trees of score (length) greater than or equal to 1 will
     be saved in each replicate
  Initial 'MaxTrees' setting = 100 (will be auto-increased by 100)
  Branches collapsed (creating polytomies) if maximum branch length is zero
  'MulTrees' option in effect
  Keeping only trees compatible with constraint-tree "Node31"
  Trees are unrooted

Heuristic search completed
   Total number of rearrangements tried = 56391
   Score of best tree(s) found = 43700
   Number of trees retained = 3
   Time used = 0.11 sec

Tree-island profile:
                     First      Last                     First   Times
Island      Size      tree      tree        Score    replicate     hit
----------------------------------------------------------------------
     1         1         1         1        43700            1       3
     2         2         2         3        43700            2       7

Lengths of trees in memory:
  Character-status summary:
    6101 characters are excluded
    Of the remaining 326 included characters:
      2 characters are of type 'ord' (Wagner)
      324 characters are of type 'unord'
      326 characters have weight 100
      203 characters are constant
      26 variable characters are parsimony-uninformative
      Number of (included) parsimony-informative characters = 97
  Gaps are treated as "missing"
  
  Tree lengths written to file "C:\Dokumente und Einstellungen\Torsten
  Struck\Desktop\Permutations\Combined_Weighted_31_N_Mor.txt"

Heuristic search settings:
  Optimality criterion = parsimony
    Character-status summary:
      6101 characters are excluded
      Of the remaining 326 included characters:
        2 characters are of type 'ord' (Wagner)
        324 characters are of type 'unord'
        326 characters have weight 100
        203 characters are constant
        26 variable characters are parsimony-uninformative
        Number of (included) parsimony-informative characters = 97
    Gaps are treated as "missing"
  Starting tree(s) obtained via stepwise addition
  Addition sequence: random
    Number of replicates = 10
    Starting seed = 11020828
  Number of trees held at each step during stepwise addition = 1
  Branch-swapping algorithm: tree-bisection-reconnection (TBR)
  Steepest descent option not in effect
  No more than 100000 trees of score (length) greater than or equal to 1 will
     be saved in each replicate
  Initial 'MaxTrees' setting = 100 (will be auto-increased by 100)
  Branches collapsed (creating polytomies) if maximum branch length is zero
  'MulTrees' option in effect
  Keeping only trees NOT compatible with constraint-tree "Node31"
  Trees are unrooted

Heuristic search completed
   Total number of rearrangements tried = 116872
   Score of best tree(s) found = 43100
   Number of trees retained = 3
   Time used = 0.18 sec

Tree-island profile:
                     First      Last                     First   Times
Island      Size      tree      tree        Score    replicate     hit
----------------------------------------------------------------------
     1         2         1         2        43100            1       6
     2         1         3         3        43100            2       3
     3         1         -         -        43500            3       1

Lengths of trees in memory:
  Character-status summary:
    6101 characters are excluded
    Of the remaining 326 included characters:
      2 characters are of type 'ord' (Wagner)
      324 characters are of type 'unord'
      326 characters have weight 100
      203 characters are constant
      26 variable characters are parsimony-uninformative
      Number of (included) parsimony-informative characters = 97
  Gaps are treated as "missing"
  
  Tree lengths written to file "C:\Dokumente und Einstellungen\Torsten
  Struck\Desktop\Permutations\Combined_Weighted_31_A_Mor.txt"

All trees have been cleared from memory.

 Constraints Node 32

Heuristic search settings:
  Optimality criterion = parsimony
    Character-status summary:
      6101 characters are excluded
      Of the remaining 326 included characters:
        2 characters are of type 'ord' (Wagner)
        324 characters are of type 'unord'
        326 characters have weight 100
        203 characters are constant
        26 variable characters are parsimony-uninformative
        Number of (included) parsimony-informative characters = 97
    Gaps are treated as "missing"
  Starting tree(s) obtained via stepwise addition
  Addition sequence: random
    Number of replicates = 10
    Starting seed = 502182424
  Number of trees held at each step during stepwise addition = 1
  Branch-swapping algorithm: tree-bisection-reconnection (TBR)
  Steepest descent option not in effect
  No more than 100000 trees of score (length) greater than or equal to 1 will
     be saved in each replicate
  Initial 'MaxTrees' setting = 100 (will be auto-increased by 100)
  Branches collapsed (creating polytomies) if maximum branch length is zero
  'MulTrees' option in effect
  Keeping only trees compatible with constraint-tree "Node32"
  Trees are unrooted

Heuristic search completed
   Total number of rearrangements tried = 73490
   Score of best tree(s) found = 43300
   Number of trees retained = 1
   Time used = 0.17 sec

Tree-island profile:
                     First      Last                     First   Times
Island      Size      tree      tree        Score    replicate     hit
----------------------------------------------------------------------
     1         1         1         1        43300            1       6
     2         3         -         -        43500            9       1
     3         2         -         -        43500            5       1
     4         1         -         -        43600            4       2*

Note(s):
    * Multiple hits on islands of unsaved trees may in fact represent
      different islands

Lengths of trees in memory:
  Character-status summary:
    6101 characters are excluded
    Of the remaining 326 included characters:
      2 characters are of type 'ord' (Wagner)
      324 characters are of type 'unord'
      326 characters have weight 100
      203 characters are constant
      26 variable characters are parsimony-uninformative
      Number of (included) parsimony-informative characters = 97
  Gaps are treated as "missing"
  
  Tree lengths written to file "C:\Dokumente und Einstellungen\Torsten
  Struck\Desktop\Permutations\Combined_Weighted_32_N_Mor.txt"

Heuristic search settings:
  Optimality criterion = parsimony
    Character-status summary:
      6101 characters are excluded
      Of the remaining 326 included characters:
        2 characters are of type 'ord' (Wagner)
        324 characters are of type 'unord'
        326 characters have weight 100
        203 characters are constant
        26 variable characters are parsimony-uninformative
        Number of (included) parsimony-informative characters = 97
    Gaps are treated as "missing"
  Starting tree(s) obtained via stepwise addition
  Addition sequence: random
    Number of replicates = 10
    Starting seed = 1233940677
  Number of trees held at each step during stepwise addition = 1
  Branch-swapping algorithm: tree-bisection-reconnection (TBR)
  Steepest descent option not in effect
  No more than 100000 trees of score (length) greater than or equal to 1 will
     be saved in each replicate
  Initial 'MaxTrees' setting = 100 (will be auto-increased by 100)
  Branches collapsed (creating polytomies) if maximum branch length is zero
  'MulTrees' option in effect
  Keeping only trees NOT compatible with constraint-tree "Node32"
  Trees are unrooted

Heuristic search completed
   Total number of rearrangements tried = 81870
   Score of best tree(s) found = 43100
   Number of trees retained = 3
   Time used = 0.14 sec

Tree-island profile:
                     First      Last                     First   Times
Island      Size      tree      tree        Score    replicate     hit
----------------------------------------------------------------------
     1         2         1         2        43100            1       7
     2         1         3         3        43100            2       2
     3         1         -         -        43200            3       1

Lengths of trees in memory:
  Character-status summary:
    6101 characters are excluded
    Of the remaining 326 included characters:
      2 characters are of type 'ord' (Wagner)
      324 characters are of type 'unord'
      326 characters have weight 100
      203 characters are constant
      26 variable characters are parsimony-uninformative
      Number of (included) parsimony-informative characters = 97
  Gaps are treated as "missing"
  
  Tree lengths written to file "C:\Dokumente und Einstellungen\Torsten
  Struck\Desktop\Permutations\Combined_Weighted_32_A_Mor.txt"

All trees have been cleared from memory.

 Constraints Node 33

Heuristic search settings:
  Optimality criterion = parsimony
    Character-status summary:
      6101 characters are excluded
      Of the remaining 326 included characters:
        2 characters are of type 'ord' (Wagner)
        324 characters are of type 'unord'
        326 characters have weight 100
        203 characters are constant
        26 variable characters are parsimony-uninformative
        Number of (included) parsimony-informative characters = 97
    Gaps are treated as "missing"
  Starting tree(s) obtained via stepwise addition
  Addition sequence: random
    Number of replicates = 10
    Starting seed = 417426116
  Number of trees held at each step during stepwise addition = 1
  Branch-swapping algorithm: tree-bisection-reconnection (TBR)
  Steepest descent option not in effect
  No more than 100000 trees of score (length) greater than or equal to 1 will
     be saved in each replicate
  Initial 'MaxTrees' setting = 100 (will be auto-increased by 100)
  Branches collapsed (creating polytomies) if maximum branch length is zero
  'MulTrees' option in effect
  Keeping only trees compatible with constraint-tree "Node33"
  Trees are unrooted

Heuristic search completed
   Total number of rearrangements tried = 52079
   Score of best tree(s) found = 43400
   Number of trees retained = 2
   Time used = 0.12 sec

Tree-island profile:
                     First      Last                     First   Times
Island      Size      tree      tree        Score    replicate     hit
----------------------------------------------------------------------
     1         2         1         2        43400            1      10

Lengths of trees in memory:
  Character-status summary:
    6101 characters are excluded
    Of the remaining 326 included characters:
      2 characters are of type 'ord' (Wagner)
      324 characters are of type 'unord'
      326 characters have weight 100
      203 characters are constant
      26 variable characters are parsimony-uninformative
      Number of (included) parsimony-informative characters = 97
  Gaps are treated as "missing"
  
  Tree lengths written to file "C:\Dokumente und Einstellungen\Torsten
  Struck\Desktop\Permutations\Combined_Weighted_33_N_Mor.txt"

Heuristic search settings:
  Optimality criterion = parsimony
    Character-status summary:
      6101 characters are excluded
      Of the remaining 326 included characters:
        2 characters are of type 'ord' (Wagner)
        324 characters are of type 'unord'
        326 characters have weight 100
        203 characters are constant
        26 variable characters are parsimony-uninformative
        Number of (included) parsimony-informative characters = 97
    Gaps are treated as "missing"
  Starting tree(s) obtained via stepwise addition
  Addition sequence: random
    Number of replicates = 10
    Starting seed = 762940323
  Number of trees held at each step during stepwise addition = 1
  Branch-swapping algorithm: tree-bisection-reconnection (TBR)
  Steepest descent option not in effect
  No more than 100000 trees of score (length) greater than or equal to 1 will
     be saved in each replicate
  Initial 'MaxTrees' setting = 100 (will be auto-increased by 100)
  Branches collapsed (creating polytomies) if maximum branch length is zero
  'MulTrees' option in effect
  Keeping only trees NOT compatible with constraint-tree "Node33"
  Trees are unrooted

Heuristic search completed
   Total number of rearrangements tried = 96308
   Score of best tree(s) found = 43100
   Number of trees retained = 3
   Time used = 0.16 sec

Tree-island profile:
                     First      Last                     First   Times
Island      Size      tree      tree        Score    replicate     hit
----------------------------------------------------------------------
     1         1         1         1        43100            1       1
     2         2         2         3        43100            2       9

Lengths of trees in memory:
  Character-status summary:
    6101 characters are excluded
    Of the remaining 326 included characters:
      2 characters are of type 'ord' (Wagner)
      324 characters are of type 'unord'
      326 characters have weight 100
      203 characters are constant
      26 variable characters are parsimony-uninformative
      Number of (included) parsimony-informative characters = 97
  Gaps are treated as "missing"
  
  Tree lengths written to file "C:\Dokumente und Einstellungen\Torsten
  Struck\Desktop\Permutations\Combined_Weighted_33_A_Mor.txt"

All trees have been cleared from memory.

 Constraints Node 34

Heuristic search settings:
  Optimality criterion = parsimony
    Character-status summary:
      6101 characters are excluded
      Of the remaining 326 included characters:
        2 characters are of type 'ord' (Wagner)
        324 characters are of type 'unord'
        326 characters have weight 100
        203 characters are constant
        26 variable characters are parsimony-uninformative
        Number of (included) parsimony-informative characters = 97
    Gaps are treated as "missing"
  Starting tree(s) obtained via stepwise addition
  Addition sequence: random
    Number of replicates = 10
    Starting seed = 689468988
  Number of trees held at each step during stepwise addition = 1
  Branch-swapping algorithm: tree-bisection-reconnection (TBR)
  Steepest descent option not in effect
  No more than 100000 trees of score (length) greater than or equal to 1 will
     be saved in each replicate
  Initial 'MaxTrees' setting = 100 (will be auto-increased by 100)
  Branches collapsed (creating polytomies) if maximum branch length is zero
  'MulTrees' option in effect
  Keeping only trees compatible with constraint-tree "Node34"
  Trees are unrooted

Heuristic search completed
   Total number of rearrangements tried = 45424
   Score of best tree(s) found = 43600
   Number of trees retained = 9
   Time used = 0.14 sec

Tree-island profile:
                     First      Last                     First   Times
Island      Size      tree      tree        Score    replicate     hit
----------------------------------------------------------------------
     1         9         1         9        43600            1      10

Lengths of trees in memory:
  Character-status summary:
    6101 characters are excluded
    Of the remaining 326 included characters:
      2 characters are of type 'ord' (Wagner)
      324 characters are of type 'unord'
      326 characters have weight 100
      203 characters are constant
      26 variable characters are parsimony-uninformative
      Number of (included) parsimony-informative characters = 97
  Gaps are treated as "missing"
  
  Tree lengths written to file "C:\Dokumente und Einstellungen\Torsten
  Struck\Desktop\Permutations\Combined_Weighted_34_N_Mor.txt"

Heuristic search settings:
  Optimality criterion = parsimony
    Character-status summary:
      6101 characters are excluded
      Of the remaining 326 included characters:
        2 characters are of type 'ord' (Wagner)
        324 characters are of type 'unord'
        326 characters have weight 100
        203 characters are constant
        26 variable characters are parsimony-uninformative
        Number of (included) parsimony-informative characters = 97
    Gaps are treated as "missing"
  Starting tree(s) obtained via stepwise addition
  Addition sequence: random
    Number of replicates = 10
    Starting seed = 1432456347
  Number of trees held at each step during stepwise addition = 1
  Branch-swapping algorithm: tree-bisection-reconnection (TBR)
  Steepest descent option not in effect
  No more than 100000 trees of score (length) greater than or equal to 1 will
     be saved in each replicate
  Initial 'MaxTrees' setting = 100 (will be auto-increased by 100)
  Branches collapsed (creating polytomies) if maximum branch length is zero
  'MulTrees' option in effect
  Keeping only trees NOT compatible with constraint-tree "Node34"
  Trees are unrooted

Heuristic search completed
   Total number of rearrangements tried = 126375
   Score of best tree(s) found = 43100
   Number of trees retained = 3
   Time used = 0.19 sec

Tree-island profile:
                     First      Last                     First   Times
Island      Size      tree      tree        Score    replicate     hit
----------------------------------------------------------------------
     1         2         1         2        43100            1       6
     2         1         3         3        43100            3       2
     3         1         -         -        43200            9       1
     4         2         -         -        43400           10       1

Lengths of trees in memory:
  Character-status summary:
    6101 characters are excluded
    Of the remaining 326 included characters:
      2 characters are of type 'ord' (Wagner)
      324 characters are of type 'unord'
      326 characters have weight 100
      203 characters are constant
      26 variable characters are parsimony-uninformative
      Number of (included) parsimony-informative characters = 97
  Gaps are treated as "missing"
  
  Tree lengths written to file "C:\Dokumente und Einstellungen\Torsten
  Struck\Desktop\Permutations\Combined_Weighted_34_A_Mor.txt"

All trees have been cleared from memory.

 Constraints Node 35

Heuristic search settings:
  Optimality criterion = parsimony
    Character-status summary:
      6101 characters are excluded
      Of the remaining 326 included characters:
        2 characters are of type 'ord' (Wagner)
        324 characters are of type 'unord'
        326 characters have weight 100
        203 characters are constant
        26 variable characters are parsimony-uninformative
        Number of (included) parsimony-informative characters = 97
    Gaps are treated as "missing"
  Starting tree(s) obtained via stepwise addition
  Addition sequence: random
    Number of replicates = 10
    Starting seed = 685854038
  Number of trees held at each step during stepwise addition = 1
  Branch-swapping algorithm: tree-bisection-reconnection (TBR)
  Steepest descent option not in effect
  No more than 100000 trees of score (length) greater than or equal to 1 will
     be saved in each replicate
  Initial 'MaxTrees' setting = 100 (will be auto-increased by 100)
  Branches collapsed (creating polytomies) if maximum branch length is zero
  'MulTrees' option in effect
  Keeping only trees compatible with constraint-tree "Node35"
  Trees are unrooted

Heuristic search completed
   Total number of rearrangements tried = 29258
   Score of best tree(s) found = 43100
   Number of trees retained = 1
   Time used = 0.10 sec

Tree-island profile:
                     First      Last                     First   Times
Island      Size      tree      tree        Score    replicate     hit
----------------------------------------------------------------------
     1         1         1         1        43100            1       6
     2         1         -         -        43300            2       1
     3         1         -         -        43400            6       3*

Note(s):
    * Multiple hits on islands of unsaved trees may in fact represent
      different islands

Lengths of trees in memory:
  Character-status summary:
    6101 characters are excluded
    Of the remaining 326 included characters:
      2 characters are of type 'ord' (Wagner)
      324 characters are of type 'unord'
      326 characters have weight 100
      203 characters are constant
      26 variable characters are parsimony-uninformative
      Number of (included) parsimony-informative characters = 97
  Gaps are treated as "missing"
  
  Tree lengths written to file "C:\Dokumente und Einstellungen\Torsten
  Struck\Desktop\Permutations\Combined_Weighted_35_N_Mor.txt"

Heuristic search settings:
  Optimality criterion = parsimony
    Character-status summary:
      6101 characters are excluded
      Of the remaining 326 included characters:
        2 characters are of type 'ord' (Wagner)
        324 characters are of type 'unord'
        326 characters have weight 100
        203 characters are constant
        26 variable characters are parsimony-uninformative
        Number of (included) parsimony-informative characters = 97
    Gaps are treated as "missing"
  Starting tree(s) obtained via stepwise addition
  Addition sequence: random
    Number of replicates = 10
    Starting seed = 1987918958
  Number of trees held at each step during stepwise addition = 1
  Branch-swapping algorithm: tree-bisection-reconnection (TBR)
  Steepest descent option not in effect
  No more than 100000 trees of score (length) greater than or equal to 1 will
     be saved in each replicate
  Initial 'MaxTrees' setting = 100 (will be auto-increased by 100)
  Branches collapsed (creating polytomies) if maximum branch length is zero
  'MulTrees' option in effect
  Keeping only trees NOT compatible with constraint-tree "Node35"
  Trees are unrooted

Heuristic search completed
   Total number of rearrangements tried = 109828
   Score of best tree(s) found = 43100
   Number of trees retained = 2
   Time used = 0.17 sec

Tree-island profile:
                     First      Last                     First   Times
Island      Size      tree      tree        Score    replicate     hit
----------------------------------------------------------------------
     1         2         1         2        43100            1       8
     2         2         -         -        43400            3       1
     3         2         -         -        43500            8       1

Lengths of trees in memory:
  Character-status summary:
    6101 characters are excluded
    Of the remaining 326 included characters:
      2 characters are of type 'ord' (Wagner)
      324 characters are of type 'unord'
      326 characters have weight 100
      203 characters are constant
      26 variable characters are parsimony-uninformative
      Number of (included) parsimony-informative characters = 97
  Gaps are treated as "missing"
  
  Tree lengths written to file "C:\Dokumente und Einstellungen\Torsten
  Struck\Desktop\Permutations\Combined_Weighted_35_A_Mor.txt"

All trees have been cleared from memory.

 Constraints Node 36

Heuristic search settings:
  Optimality criterion = parsimony
    Character-status summary:
      6101 characters are excluded
      Of the remaining 326 included characters:
        2 characters are of type 'ord' (Wagner)
        324 characters are of type 'unord'
        326 characters have weight 100
        203 characters are constant
        26 variable characters are parsimony-uninformative
        Number of (included) parsimony-informative characters = 97
    Gaps are treated as "missing"
  Starting tree(s) obtained via stepwise addition
  Addition sequence: random
    Number of replicates = 10
    Starting seed = 2053050155
  Number of trees held at each step during stepwise addition = 1
  Branch-swapping algorithm: tree-bisection-reconnection (TBR)
  Steepest descent option not in effect
  No more than 100000 trees of score (length) greater than or equal to 1 will
     be saved in each replicate
  Initial 'MaxTrees' setting = 100 (will be auto-increased by 100)
  Branches collapsed (creating polytomies) if maximum branch length is zero
  'MulTrees' option in effect
  Keeping only trees compatible with constraint-tree "Node36"
  Trees are unrooted

Heuristic search completed
   Total number of rearrangements tried = 34965
   Score of best tree(s) found = 43400
   Number of trees retained = 2
   Time used = 0.12 sec

Tree-island profile:
                     First      Last                     First   Times
Island      Size      tree      tree        Score    replicate     hit
----------------------------------------------------------------------
     1         2         1         2        43400            1       9
     2         1         -         -        43800            9       1

Lengths of trees in memory:
  Character-status summary:
    6101 characters are excluded
    Of the remaining 326 included characters:
      2 characters are of type 'ord' (Wagner)
      324 characters are of type 'unord'
      326 characters have weight 100
      203 characters are constant
      26 variable characters are parsimony-uninformative
      Number of (included) parsimony-informative characters = 97
  Gaps are treated as "missing"
  
  Tree lengths written to file "C:\Dokumente und Einstellungen\Torsten
  Struck\Desktop\Permutations\Combined_Weighted_36_N_Mor.txt"

Heuristic search settings:
  Optimality criterion = parsimony
    Character-status summary:
      6101 characters are excluded
      Of the remaining 326 included characters:
        2 characters are of type 'ord' (Wagner)
        324 characters are of type 'unord'
        326 characters have weight 100
        203 characters are constant
        26 variable characters are parsimony-uninformative
        Number of (included) parsimony-informative characters = 97
    Gaps are treated as "missing"
  Starting tree(s) obtained via stepwise addition
  Addition sequence: random
    Number of replicates = 10
    Starting seed = 1972551179
  Number of trees held at each step during stepwise addition = 1
  Branch-swapping algorithm: tree-bisection-reconnection (TBR)
  Steepest descent option not in effect
  No more than 100000 trees of score (length) greater than or equal to 1 will
     be saved in each replicate
  Initial 'MaxTrees' setting = 100 (will be auto-increased by 100)
  Branches collapsed (creating polytomies) if maximum branch length is zero
  'MulTrees' option in effect
  Keeping only trees NOT compatible with constraint-tree "Node36"
  Trees are unrooted

Heuristic search completed
   Total number of rearrangements tried = 99431
   Score of best tree(s) found = 43100
   Number of trees retained = 3
   Time used = 0.16 sec

Tree-island profile:
                     First      Last                     First   Times
Island      Size      tree      tree        Score    replicate     hit
----------------------------------------------------------------------
     1         1         1         1        43100            1       2
     2         2         2         3        43100            3       5
     3         1         -         -        43300            2       2*
     4         2         -         -        43400            7       1

Note(s):
    * Multiple hits on islands of unsaved trees may in fact represent
      different islands

Lengths of trees in memory:
  Character-status summary:
    6101 characters are excluded
    Of the remaining 326 included characters:
      2 characters are of type 'ord' (Wagner)
      324 characters are of type 'unord'
      326 characters have weight 100
      203 characters are constant
      26 variable characters are parsimony-uninformative
      Number of (included) parsimony-informative characters = 97
  Gaps are treated as "missing"
  
  Tree lengths written to file "C:\Dokumente und Einstellungen\Torsten
  Struck\Desktop\Permutations\Combined_Weighted_36_A_Mor.txt"

All trees have been cleared from memory.

 Constraints Node 37

Heuristic search settings:
  Optimality criterion = parsimony
    Character-status summary:
      6101 characters are excluded
      Of the remaining 326 included characters:
        2 characters are of type 'ord' (Wagner)
        324 characters are of type 'unord'
        326 characters have weight 100
        203 characters are constant
        26 variable characters are parsimony-uninformative
        Number of (included) parsimony-informative characters = 97
    Gaps are treated as "missing"
  Starting tree(s) obtained via stepwise addition
  Addition sequence: random
    Number of replicates = 10
    Starting seed = 831618992
  Number of trees held at each step during stepwise addition = 1
  Branch-swapping algorithm: tree-bisection-reconnection (TBR)
  Steepest descent option not in effect
  No more than 100000 trees of score (length) greater than or equal to 1 will
     be saved in each replicate
  Initial 'MaxTrees' setting = 100 (will be auto-increased by 100)
  Branches collapsed (creating polytomies) if maximum branch length is zero
  'MulTrees' option in effect
  Keeping only trees compatible with constraint-tree "Node37"
  Trees are unrooted

Heuristic search completed
   Total number of rearrangements tried = 81479
   Score of best tree(s) found = 43700
   Number of trees retained = 1
   Time used = 0.16 sec

Tree-island profile:
                     First      Last                     First   Times
Island      Size      tree      tree        Score    replicate     hit
----------------------------------------------------------------------
     1         1         1         1        43700            1       8
     2         0         -         -        43800            8       1
     3         1         -         -        43900           10       1

Lengths of trees in memory:
  Character-status summary:
    6101 characters are excluded
    Of the remaining 326 included characters:
      2 characters are of type 'ord' (Wagner)
      324 characters are of type 'unord'
      326 characters have weight 100
      203 characters are constant
      26 variable characters are parsimony-uninformative
      Number of (included) parsimony-informative characters = 97
  Gaps are treated as "missing"
  
  Tree lengths written to file "C:\Dokumente und Einstellungen\Torsten
  Struck\Desktop\Permutations\Combined_Weighted_37_N_Mor.txt"

Heuristic search settings:
  Optimality criterion = parsimony
    Character-status summary:
      6101 characters are excluded
      Of the remaining 326 included characters:
        2 characters are of type 'ord' (Wagner)
        324 characters are of type 'unord'
        326 characters have weight 100
        203 characters are constant
        26 variable characters are parsimony-uninformative
        Number of (included) parsimony-informative characters = 97
    Gaps are treated as "missing"
  Starting tree(s) obtained via stepwise addition
  Addition sequence: random
    Number of replicates = 10
    Starting seed = 1448196839
  Number of trees held at each step during stepwise addition = 1
  Branch-swapping algorithm: tree-bisection-reconnection (TBR)
  Steepest descent option not in effect
  No more than 100000 trees of score (length) greater than or equal to 1 will
     be saved in each replicate
  Initial 'MaxTrees' setting = 100 (will be auto-increased by 100)
  Branches collapsed (creating polytomies) if maximum branch length is zero
  'MulTrees' option in effect
  Keeping only trees NOT compatible with constraint-tree "Node37"
  Trees are unrooted

Heuristic search completed
   Total number of rearrangements tried = 84764
   Score of best tree(s) found = 43100
   Number of trees retained = 3
   Time used = 0.14 sec

Tree-island profile:
                     First      Last                     First   Times
Island      Size      tree      tree        Score    replicate     hit
----------------------------------------------------------------------
     1         2         1         2        43100            1       5
     2         1         3         3        43100            7       2
     3         1         -         -        43200           10       1
     4         1         -         -        43300            9       1
     5         1         -         -        43500            2       1

Lengths of trees in memory:
  Character-status summary:
    6101 characters are excluded
    Of the remaining 326 included characters:
      2 characters are of type 'ord' (Wagner)
      324 characters are of type 'unord'
      326 characters have weight 100
      203 characters are constant
      26 variable characters are parsimony-uninformative
      Number of (included) parsimony-informative characters = 97
  Gaps are treated as "missing"
  
  Tree lengths written to file "C:\Dokumente und Einstellungen\Torsten
  Struck\Desktop\Permutations\Combined_Weighted_37_A_Mor.txt"

All trees have been cleared from memory.

 Constraints Node 38

Heuristic search settings:
  Optimality criterion = parsimony
    Character-status summary:
      6101 characters are excluded
      Of the remaining 326 included characters:
        2 characters are of type 'ord' (Wagner)
        324 characters are of type 'unord'
        326 characters have weight 100
        203 characters are constant
        26 variable characters are parsimony-uninformative
        Number of (included) parsimony-informative characters = 97
    Gaps are treated as "missing"
  Starting tree(s) obtained via stepwise addition
  Addition sequence: random
    Number of replicates = 10
    Starting seed = 2026580020
  Number of trees held at each step during stepwise addition = 1
  Branch-swapping algorithm: tree-bisection-reconnection (TBR)
  Steepest descent option not in effect
  No more than 100000 trees of score (length) greater than or equal to 1 will
     be saved in each replicate
  Initial 'MaxTrees' setting = 100 (will be auto-increased by 100)
  Branches collapsed (creating polytomies) if maximum branch length is zero
  'MulTrees' option in effect
  Keeping only trees compatible with constraint-tree "Node38"
  Trees are unrooted

Heuristic search completed
   Total number of rearrangements tried = 55489
   Score of best tree(s) found = 43500
   Number of trees retained = 4
   Time used = 0.12 sec

Tree-island profile:
                     First      Last                     First   Times
Island      Size      tree      tree        Score    replicate     hit
----------------------------------------------------------------------
     1         2         1         2        43500            1       5
     2         2         3         4        43500            4       4
     3         1         -         -        44000            2       1

Lengths of trees in memory:
  Character-status summary:
    6101 characters are excluded
    Of the remaining 326 included characters:
      2 characters are of type 'ord' (Wagner)
      324 characters are of type 'unord'
      326 characters have weight 100
      203 characters are constant
      26 variable characters are parsimony-uninformative
      Number of (included) parsimony-informative characters = 97
  Gaps are treated as "missing"
  
  Tree lengths written to file "C:\Dokumente und Einstellungen\Torsten
  Struck\Desktop\Permutations\Combined_Weighted_38_N_Mor.txt"

Heuristic search settings:
  Optimality criterion = parsimony
    Character-status summary:
      6101 characters are excluded
      Of the remaining 326 included characters:
        2 characters are of type 'ord' (Wagner)
        324 characters are of type 'unord'
        326 characters have weight 100
        203 characters are constant
        26 variable characters are parsimony-uninformative
        Number of (included) parsimony-informative characters = 97
    Gaps are treated as "missing"
  Starting tree(s) obtained via stepwise addition
  Addition sequence: random
    Number of replicates = 10
    Starting seed = 484524751
  Number of trees held at each step during stepwise addition = 1
  Branch-swapping algorithm: tree-bisection-reconnection (TBR)
  Steepest descent option not in effect
  No more than 100000 trees of score (length) greater than or equal to 1 will
     be saved in each replicate
  Initial 'MaxTrees' setting = 100 (will be auto-increased by 100)
  Branches collapsed (creating polytomies) if maximum branch length is zero
  'MulTrees' option in effect
  Keeping only trees NOT compatible with constraint-tree "Node38"
  Trees are unrooted

Heuristic search completed
   Total number of rearrangements tried = 87845
   Score of best tree(s) found = 43100
   Number of trees retained = 3
   Time used = 0.14 sec

Tree-island profile:
                     First      Last                     First   Times
Island      Size      tree      tree        Score    replicate     hit
----------------------------------------------------------------------
     1         2         1         2        43100            1       6
     2         1         3         3        43100            2       3
     3         1         -         -        43200            7       1

Lengths of trees in memory:
  Character-status summary:
    6101 characters are excluded
    Of the remaining 326 included characters:
      2 characters are of type 'ord' (Wagner)
      324 characters are of type 'unord'
      326 characters have weight 100
      203 characters are constant
      26 variable characters are parsimony-uninformative
      Number of (included) parsimony-informative characters = 97
  Gaps are treated as "missing"
  
  Tree lengths written to file "C:\Dokumente und Einstellungen\Torsten
  Struck\Desktop\Permutations\Combined_Weighted_38_A_Mor.txt"

All trees have been cleared from memory.

 Constraints Node 39

Heuristic search settings:
  Optimality criterion = parsimony
    Character-status summary:
      6101 characters are excluded
      Of the remaining 326 included characters:
        2 characters are of type 'ord' (Wagner)
        324 characters are of type 'unord'
        326 characters have weight 100
        203 characters are constant
        26 variable characters are parsimony-uninformative
        Number of (included) parsimony-informative characters = 97
    Gaps are treated as "missing"
  Starting tree(s) obtained via stepwise addition
  Addition sequence: random
    Number of replicates = 10
    Starting seed = 2097306033
  Number of trees held at each step during stepwise addition = 1
  Branch-swapping algorithm: tree-bisection-reconnection (TBR)
  Steepest descent option not in effect
  No more than 100000 trees of score (length) greater than or equal to 1 will
     be saved in each replicate
  Initial 'MaxTrees' setting = 100 (will be auto-increased by 100)
  Branches collapsed (creating polytomies) if maximum branch length is zero
  'MulTrees' option in effect
  Keeping only trees compatible with constraint-tree "Node39"
  Trees are unrooted

Heuristic search completed
   Total number of rearrangements tried = 76600
   Score of best tree(s) found = 43700
   Number of trees retained = 12
   Time used = 0.18 sec

Tree-island profile:
                     First      Last                     First   Times
Island      Size      tree      tree        Score    replicate     hit
----------------------------------------------------------------------
     1         2         1         2        43700            1       2
     2         2         3         4        43700            2       3
     3         7         5        11        43700            3       3
     4         1        12        12        43700            5       1
     5         1         -         -        43900            7       1

Lengths of trees in memory:
  Character-status summary:
    6101 characters are excluded
    Of the remaining 326 included characters:
      2 characters are of type 'ord' (Wagner)
      324 characters are of type 'unord'
      326 characters have weight 100
      203 characters are constant
      26 variable characters are parsimony-uninformative
      Number of (included) parsimony-informative characters = 97
  Gaps are treated as "missing"
  
  Tree lengths written to file "C:\Dokumente und Einstellungen\Torsten
  Struck\Desktop\Permutations\Combined_Weighted_39_N_Mor.txt"

Heuristic search settings:
  Optimality criterion = parsimony
    Character-status summary:
      6101 characters are excluded
      Of the remaining 326 included characters:
        2 characters are of type 'ord' (Wagner)
        324 characters are of type 'unord'
        326 characters have weight 100
        203 characters are constant
        26 variable characters are parsimony-uninformative
        Number of (included) parsimony-informative characters = 97
    Gaps are treated as "missing"
  Starting tree(s) obtained via stepwise addition
  Addition sequence: random
    Number of replicates = 10
    Starting seed = 302333590
  Number of trees held at each step during stepwise addition = 1
  Branch-swapping algorithm: tree-bisection-reconnection (TBR)
  Steepest descent option not in effect
  No more than 100000 trees of score (length) greater than or equal to 1 will
     be saved in each replicate
  Initial 'MaxTrees' setting = 100 (will be auto-increased by 100)
  Branches collapsed (creating polytomies) if maximum branch length is zero
  'MulTrees' option in effect
  Keeping only trees NOT compatible with constraint-tree "Node39"
  Trees are unrooted

Heuristic search completed
   Total number of rearrangements tried = 81564
   Score of best tree(s) found = 43100
   Number of trees retained = 3
   Time used = 0.14 sec

Tree-island profile:
                     First      Last                     First   Times
Island      Size      tree      tree        Score    replicate     hit
----------------------------------------------------------------------
     1         2         1         2        43100            2       7
     2         1         3         3        43100            3       2
     3         1         -         -        43200            1       1

Lengths of trees in memory:
  Character-status summary:
    6101 characters are excluded
    Of the remaining 326 included characters:
      2 characters are of type 'ord' (Wagner)
      324 characters are of type 'unord'
      326 characters have weight 100
      203 characters are constant
      26 variable characters are parsimony-uninformative
      Number of (included) parsimony-informative characters = 97
  Gaps are treated as "missing"
  
  Tree lengths written to file "C:\Dokumente und Einstellungen\Torsten
  Struck\Desktop\Permutations\Combined_Weighted_39_A_Mor.txt"

All trees have been cleared from memory.

 Constraints Node 40

Heuristic search settings:
  Optimality criterion = parsimony
    Character-status summary:
      6101 characters are excluded
      Of the remaining 326 included characters:
        2 characters are of type 'ord' (Wagner)
        324 characters are of type 'unord'
        326 characters have weight 100
        203 characters are constant
        26 variable characters are parsimony-uninformative
        Number of (included) parsimony-informative characters = 97
    Gaps are treated as "missing"
  Starting tree(s) obtained via stepwise addition
  Addition sequence: random
    Number of replicates = 10
    Starting seed = 1534708216
  Number of trees held at each step during stepwise addition = 1
  Branch-swapping algorithm: tree-bisection-reconnection (TBR)
  Steepest descent option not in effect
  No more than 100000 trees of score (length) greater than or equal to 1 will
     be saved in each replicate
  Initial 'MaxTrees' setting = 100 (will be auto-increased by 100)
  Branches collapsed (creating polytomies) if maximum branch length is zero
  'MulTrees' option in effect
  Keeping only trees compatible with constraint-tree "Node40"
  Trees are unrooted

Heuristic search completed
   Total number of rearrangements tried = 38113
   Score of best tree(s) found = 43800
   Number of trees retained = 3
   Time used = 0.12 sec

Tree-island profile:
                     First      Last                     First   Times
Island      Size      tree      tree        Score    replicate     hit
----------------------------------------------------------------------
     1         3         1         3        43800            1       7
     2         1         -         -        43900            3       3*

Note(s):
    * Multiple hits on islands of unsaved trees may in fact represent
      different islands

Lengths of trees in memory:
  Character-status summary:
    6101 characters are excluded
    Of the remaining 326 included characters:
      2 characters are of type 'ord' (Wagner)
      324 characters are of type 'unord'
      326 characters have weight 100
      203 characters are constant
      26 variable characters are parsimony-uninformative
      Number of (included) parsimony-informative characters = 97
  Gaps are treated as "missing"
  
  Tree lengths written to file "C:\Dokumente und Einstellungen\Torsten
  Struck\Desktop\Permutations\Combined_Weighted_40_N_Mor.txt"

Heuristic search settings:
  Optimality criterion = parsimony
    Character-status summary:
      6101 characters are excluded
      Of the remaining 326 included characters:
        2 characters are of type 'ord' (Wagner)
        324 characters are of type 'unord'
        326 characters have weight 100
        203 characters are constant
        26 variable characters are parsimony-uninformative
        Number of (included) parsimony-informative characters = 97
    Gaps are treated as "missing"
  Starting tree(s) obtained via stepwise addition
  Addition sequence: random
    Number of replicates = 10
    Starting seed = 1307498785
  Number of trees held at each step during stepwise addition = 1
  Branch-swapping algorithm: tree-bisection-reconnection (TBR)
  Steepest descent option not in effect
  No more than 100000 trees of score (length) greater than or equal to 1 will
     be saved in each replicate
  Initial 'MaxTrees' setting = 100 (will be auto-increased by 100)
  Branches collapsed (creating polytomies) if maximum branch length is zero
  'MulTrees' option in effect
  Keeping only trees NOT compatible with constraint-tree "Node40"
  Trees are unrooted

Heuristic search completed
   Total number of rearrangements tried = 90869
   Score of best tree(s) found = 43100
   Number of trees retained = 3
   Time used = 0.15 sec

Tree-island profile:
                     First      Last                     First   Times
Island      Size      tree      tree        Score    replicate     hit
----------------------------------------------------------------------
     1         2         1         2        43100            2       6
     2         1         3         3        43100            4       3
     3         1         -         -        43500            1       1

Lengths of trees in memory:
  Character-status summary:
    6101 characters are excluded
    Of the remaining 326 included characters:
      2 characters are of type 'ord' (Wagner)
      324 characters are of type 'unord'
      326 characters have weight 100
      203 characters are constant
      26 variable characters are parsimony-uninformative
      Number of (included) parsimony-informative characters = 97
  Gaps are treated as "missing"
  
  Tree lengths written to file "C:\Dokumente und Einstellungen\Torsten
  Struck\Desktop\Permutations\Combined_Weighted_40_A_Mor.txt"

All trees have been cleared from memory.

 Constraints Node 41

Heuristic search settings:
  Optimality criterion = parsimony
    Character-status summary:
      6101 characters are excluded
      Of the remaining 326 included characters:
        2 characters are of type 'ord' (Wagner)
        324 characters are of type 'unord'
        326 characters have weight 100
        203 characters are constant
        26 variable characters are parsimony-uninformative
        Number of (included) parsimony-informative characters = 97
    Gaps are treated as "missing"
  Starting tree(s) obtained via stepwise addition
  Addition sequence: random
    Number of replicates = 10
    Starting seed = 732841762
  Number of trees held at each step during stepwise addition = 1
  Branch-swapping algorithm: tree-bisection-reconnection (TBR)
  Steepest descent option not in effect
  No more than 100000 trees of score (length) greater than or equal to 1 will
     be saved in each replicate
  Initial 'MaxTrees' setting = 100 (will be auto-increased by 100)
  Branches collapsed (creating polytomies) if maximum branch length is zero
  'MulTrees' option in effect
  Keeping only trees compatible with constraint-tree "Node41"
  Trees are unrooted

Heuristic search completed
   Total number of rearrangements tried = 125244
   Score of best tree(s) found = 44000
   Number of trees retained = 4
   Time used = 0.21 sec

Tree-island profile:
                     First      Last                     First   Times
Island      Size      tree      tree        Score    replicate     hit
----------------------------------------------------------------------
     1         3         1         3        44000            1       9
     2         1         4         4        44000            9       1

Lengths of trees in memory:
  Character-status summary:
    6101 characters are excluded
    Of the remaining 326 included characters:
      2 characters are of type 'ord' (Wagner)
      324 characters are of type 'unord'
      326 characters have weight 100
      203 characters are constant
      26 variable characters are parsimony-uninformative
      Number of (included) parsimony-informative characters = 97
  Gaps are treated as "missing"
  
  Tree lengths written to file "C:\Dokumente und Einstellungen\Torsten
  Struck\Desktop\Permutations\Combined_Weighted_41_N_Mor.txt"

Heuristic search settings:
  Optimality criterion = parsimony
    Character-status summary:
      6101 characters are excluded
      Of the remaining 326 included characters:
        2 characters are of type 'ord' (Wagner)
        324 characters are of type 'unord'
        326 characters have weight 100
        203 characters are constant
        26 variable characters are parsimony-uninformative
        Number of (included) parsimony-informative characters = 97
    Gaps are treated as "missing"
  Starting tree(s) obtained via stepwise addition
  Addition sequence: random
    Number of replicates = 10
    Starting seed = 1225499948
  Number of trees held at each step during stepwise addition = 1
  Branch-swapping algorithm: tree-bisection-reconnection (TBR)
  Steepest descent option not in effect
  No more than 100000 trees of score (length) greater than or equal to 1 will
     be saved in each replicate
  Initial 'MaxTrees' setting = 100 (will be auto-increased by 100)
  Branches collapsed (creating polytomies) if maximum branch length is zero
  'MulTrees' option in effect
  Keeping only trees NOT compatible with constraint-tree "Node41"
  Trees are unrooted

Heuristic search completed
   Total number of rearrangements tried = 98529
   Score of best tree(s) found = 43100
   Number of trees retained = 3
   Time used = 0.16 sec

Tree-island profile:
                     First      Last                     First   Times
Island      Size      tree      tree        Score    replicate     hit
----------------------------------------------------------------------
     1         2         1         2        43100            2       5
     2         1         3         3        43100            8       2
     3         1         -         -        43300            5       1
     4         2         -         -        43400            6       1
     5         1         -         -        43500            1       1

Lengths of trees in memory:
  Character-status summary:
    6101 characters are excluded
    Of the remaining 326 included characters:
      2 characters are of type 'ord' (Wagner)
      324 characters are of type 'unord'
      326 characters have weight 100
      203 characters are constant
      26 variable characters are parsimony-uninformative
      Number of (included) parsimony-informative characters = 97
  Gaps are treated as "missing"
  
  Tree lengths written to file "C:\Dokumente und Einstellungen\Torsten
  Struck\Desktop\Permutations\Combined_Weighted_41_A_Mor.txt"

All trees have been cleared from memory.

 Constraints Node 42

Heuristic search settings:
  Optimality criterion = parsimony
    Character-status summary:
      6101 characters are excluded
      Of the remaining 326 included characters:
        2 characters are of type 'ord' (Wagner)
        324 characters are of type 'unord'
        326 characters have weight 100
        203 characters are constant
        26 variable characters are parsimony-uninformative
        Number of (included) parsimony-informative characters = 97
    Gaps are treated as "missing"
  Starting tree(s) obtained via stepwise addition
  Addition sequence: random
    Number of replicates = 10
    Starting seed = 979510444
  Number of trees held at each step during stepwise addition = 1
  Branch-swapping algorithm: tree-bisection-reconnection (TBR)
  Steepest descent option not in effect
  No more than 100000 trees of score (length) greater than or equal to 1 will
     be saved in each replicate
  Initial 'MaxTrees' setting = 100 (will be auto-increased by 100)
  Branches collapsed (creating polytomies) if maximum branch length is zero
  'MulTrees' option in effect
  Keeping only trees compatible with constraint-tree "Node42"
  Trees are unrooted

Heuristic search completed
   Total number of rearrangements tried = 59052
   Score of best tree(s) found = 44100
   Number of trees retained = 2
   Time used = 0.13 sec

Tree-island profile:
                     First      Last                     First   Times
Island      Size      tree      tree        Score    replicate     hit
----------------------------------------------------------------------
     1         1         1         1        44100            1       8
     2         1         2         2        44100            8       2

Lengths of trees in memory:
  Character-status summary:
    6101 characters are excluded
    Of the remaining 326 included characters:
      2 characters are of type 'ord' (Wagner)
      324 characters are of type 'unord'
      326 characters have weight 100
      203 characters are constant
      26 variable characters are parsimony-uninformative
      Number of (included) parsimony-informative characters = 97
  Gaps are treated as "missing"
  
  Tree lengths written to file "C:\Dokumente und Einstellungen\Torsten
  Struck\Desktop\Permutations\Combined_Weighted_42_N_Mor.txt"

Heuristic search settings:
  Optimality criterion = parsimony
    Character-status summary:
      6101 characters are excluded
      Of the remaining 326 included characters:
        2 characters are of type 'ord' (Wagner)
        324 characters are of type 'unord'
        326 characters have weight 100
        203 characters are constant
        26 variable characters are parsimony-uninformative
        Number of (included) parsimony-informative characters = 97
    Gaps are treated as "missing"
  Starting tree(s) obtained via stepwise addition
  Addition sequence: random
    Number of replicates = 10
    Starting seed = 746350521
  Number of trees held at each step during stepwise addition = 1
  Branch-swapping algorithm: tree-bisection-reconnection (TBR)
  Steepest descent option not in effect
  No more than 100000 trees of score (length) greater than or equal to 1 will
     be saved in each replicate
  Initial 'MaxTrees' setting = 100 (will be auto-increased by 100)
  Branches collapsed (creating polytomies) if maximum branch length is zero
  'MulTrees' option in effect
  Keeping only trees NOT compatible with constraint-tree "Node42"
  Trees are unrooted

Heuristic search completed
   Total number of rearrangements tried = 109153
   Score of best tree(s) found = 43100
   Number of trees retained = 3
   Time used = 0.17 sec

Tree-island profile:
                     First      Last                     First   Times
Island      Size      tree      tree        Score    replicate     hit
----------------------------------------------------------------------
     1         2         1         2        43100            1       6
     2         1         3         3        43100            3       3
     3         1         -         -        43200            8       1

Lengths of trees in memory:
  Character-status summary:
    6101 characters are excluded
    Of the remaining 326 included characters:
      2 characters are of type 'ord' (Wagner)
      324 characters are of type 'unord'
      326 characters have weight 100
      203 characters are constant
      26 variable characters are parsimony-uninformative
      Number of (included) parsimony-informative characters = 97
  Gaps are treated as "missing"
  
  Tree lengths written to file "C:\Dokumente und Einstellungen\Torsten
  Struck\Desktop\Permutations\Combined_Weighted_42_A_Mor.txt"

All trees have been cleared from memory.

 Constraints Node 43

Heuristic search settings:
  Optimality criterion = parsimony
    Character-status summary:
      6101 characters are excluded
      Of the remaining 326 included characters:
        2 characters are of type 'ord' (Wagner)
        324 characters are of type 'unord'
        326 characters have weight 100
        203 characters are constant
        26 variable characters are parsimony-uninformative
        Number of (included) parsimony-informative characters = 97
    Gaps are treated as "missing"
  Starting tree(s) obtained via stepwise addition
  Addition sequence: random
    Number of replicates = 10
    Starting seed = 1458890423
  Number of trees held at each step during stepwise addition = 1
  Branch-swapping algorithm: tree-bisection-reconnection (TBR)
  Steepest descent option not in effect
  No more than 100000 trees of score (length) greater than or equal to 1 will
     be saved in each replicate
  Initial 'MaxTrees' setting = 100 (will be auto-increased by 100)
  Branches collapsed (creating polytomies) if maximum branch length is zero
  'MulTrees' option in effect
  Keeping only trees compatible with constraint-tree "Node43"
  Trees are unrooted

Heuristic search completed
   Total number of rearrangements tried = 32929
   Score of best tree(s) found = 43600
   Number of trees retained = 1
   Time used = 0.11 sec

Tree-island profile:
                     First      Last                     First   Times
Island      Size      tree      tree        Score    replicate     hit
----------------------------------------------------------------------
     1         1         1         1        43600            1       4
     2         3         -         -        43700            8       1
     3         2         -         -        43700            2       2*
     4         1         -         -        43700            6       3*

Note(s):
    * Multiple hits on islands of unsaved trees may in fact represent
      different islands

Lengths of trees in memory:
  Character-status summary:
    6101 characters are excluded
    Of the remaining 326 included characters:
      2 characters are of type 'ord' (Wagner)
      324 characters are of type 'unord'
      326 characters have weight 100
      203 characters are constant
      26 variable characters are parsimony-uninformative
      Number of (included) parsimony-informative characters = 97
  Gaps are treated as "missing"
  
  Tree lengths written to file "C:\Dokumente und Einstellungen\Torsten
  Struck\Desktop\Permutations\Combined_Weighted_43_N_Mor.txt"

Heuristic search settings:
  Optimality criterion = parsimony
    Character-status summary:
      6101 characters are excluded
      Of the remaining 326 included characters:
        2 characters are of type 'ord' (Wagner)
        324 characters are of type 'unord'
        326 characters have weight 100
        203 characters are constant
        26 variable characters are parsimony-uninformative
        Number of (included) parsimony-informative characters = 97
    Gaps are treated as "missing"
  Starting tree(s) obtained via stepwise addition
  Addition sequence: random
    Number of replicates = 10
    Starting seed = 1027565718
  Number of trees held at each step during stepwise addition = 1
  Branch-swapping algorithm: tree-bisection-reconnection (TBR)
  Steepest descent option not in effect
  No more than 100000 trees of score (length) greater than or equal to 1 will
     be saved in each replicate
  Initial 'MaxTrees' setting = 100 (will be auto-increased by 100)
  Branches collapsed (creating polytomies) if maximum branch length is zero
  'MulTrees' option in effect
  Keeping only trees NOT compatible with constraint-tree "Node43"
  Trees are unrooted

Heuristic search completed
   Total number of rearrangements tried = 93987
   Score of best tree(s) found = 43100
   Number of trees retained = 2
   Time used = 0.17 sec

Tree-island profile:
                     First      Last                     First   Times
Island      Size      tree      tree        Score    replicate     hit
----------------------------------------------------------------------
     1         2         1         2        43100            1       8
     2         1         -         -        43200            5       2*

Note(s):
    * Multiple hits on islands of unsaved trees may in fact represent
      different islands

Lengths of trees in memory:
  Character-status summary:
    6101 characters are excluded
    Of the remaining 326 included characters:
      2 characters are of type 'ord' (Wagner)
      324 characters are of type 'unord'
      326 characters have weight 100
      203 characters are constant
      26 variable characters are parsimony-uninformative
      Number of (included) parsimony-informative characters = 97
  Gaps are treated as "missing"
  
  Tree lengths written to file "C:\Dokumente und Einstellungen\Torsten
  Struck\Desktop\Permutations\Combined_Weighted_43_A_Mor.txt"

All trees have been cleared from memory.

 Constraints Node 44

Heuristic search settings:
  Optimality criterion = parsimony
    Character-status summary:
      6101 characters are excluded
      Of the remaining 326 included characters:
        2 characters are of type 'ord' (Wagner)
        324 characters are of type 'unord'
        326 characters have weight 100
        203 characters are constant
        26 variable characters are parsimony-uninformative
        Number of (included) parsimony-informative characters = 97
    Gaps are treated as "missing"
  Starting tree(s) obtained via stepwise addition
  Addition sequence: random
    Number of replicates = 10
    Starting seed = 1727765968
  Number of trees held at each step during stepwise addition = 1
  Branch-swapping algorithm: tree-bisection-reconnection (TBR)
  Steepest descent option not in effect
  No more than 100000 trees of score (length) greater than or equal to 1 will
     be saved in each replicate
  Initial 'MaxTrees' setting = 100 (will be auto-increased by 100)
  Branches collapsed (creating polytomies) if maximum branch length is zero
  'MulTrees' option in effect
  Keeping only trees compatible with constraint-tree "Node44"
  Trees are unrooted

Heuristic search completed
   Total number of rearrangements tried = 71782
   Score of best tree(s) found = 44000
   Number of trees retained = 2
   Time used = 0.17 sec

Tree-island profile:
                     First      Last                     First   Times
Island      Size      tree      tree        Score    replicate     hit
----------------------------------------------------------------------
     1         1         1         1        44000            1       5
     2         1         2         2        44000            2       5

Lengths of trees in memory:
  Character-status summary:
    6101 characters are excluded
    Of the remaining 326 included characters:
      2 characters are of type 'ord' (Wagner)
      324 characters are of type 'unord'
      326 characters have weight 100
      203 characters are constant
      26 variable characters are parsimony-uninformative
      Number of (included) parsimony-informative characters = 97
  Gaps are treated as "missing"
  
  Tree lengths written to file "C:\Dokumente und Einstellungen\Torsten
  Struck\Desktop\Permutations\Combined_Weighted_44_N_Mor.txt"

Heuristic search settings:
  Optimality criterion = parsimony
    Character-status summary:
      6101 characters are excluded
      Of the remaining 326 included characters:
        2 characters are of type 'ord' (Wagner)
        324 characters are of type 'unord'
        326 characters have weight 100
        203 characters are constant
        26 variable characters are parsimony-uninformative
        Number of (included) parsimony-informative characters = 97
    Gaps are treated as "missing"
  Starting tree(s) obtained via stepwise addition
  Addition sequence: random
    Number of replicates = 10
    Starting seed = 1410836733
  Number of trees held at each step during stepwise addition = 1
  Branch-swapping algorithm: tree-bisection-reconnection (TBR)
  Steepest descent option not in effect
  No more than 100000 trees of score (length) greater than or equal to 1 will
     be saved in each replicate
  Initial 'MaxTrees' setting = 100 (will be auto-increased by 100)
  Branches collapsed (creating polytomies) if maximum branch length is zero
  'MulTrees' option in effect
  Keeping only trees NOT compatible with constraint-tree "Node44"
  Trees are unrooted

Heuristic search completed
   Total number of rearrangements tried = 108912
   Score of best tree(s) found = 43100
   Number of trees retained = 3
   Time used = 0.17 sec

Tree-island profile:
                     First      Last                     First   Times
Island      Size      tree      tree        Score    replicate     hit
----------------------------------------------------------------------
     1         2         1         2        43100            1       7
     2         1         3         3        43100            3       2
     3         1         -         -        43500            6       1

Lengths of trees in memory:
  Character-status summary:
    6101 characters are excluded
    Of the remaining 326 included characters:
      2 characters are of type 'ord' (Wagner)
      324 characters are of type 'unord'
      326 characters have weight 100
      203 characters are constant
      26 variable characters are parsimony-uninformative
      Number of (included) parsimony-informative characters = 97
  Gaps are treated as "missing"
  
  Tree lengths written to file "C:\Dokumente und Einstellungen\Torsten
  Struck\Desktop\Permutations\Combined_Weighted_44_A_Mor.txt"

All trees have been cleared from memory.

 Constraints Node 45

Heuristic search settings:
  Optimality criterion = parsimony
    Character-status summary:
      6101 characters are excluded
      Of the remaining 326 included characters:
        2 characters are of type 'ord' (Wagner)
        324 characters are of type 'unord'
        326 characters have weight 100
        203 characters are constant
        26 variable characters are parsimony-uninformative
        Number of (included) parsimony-informative characters = 97
    Gaps are treated as "missing"
  Starting tree(s) obtained via stepwise addition
  Addition sequence: random
    Number of replicates = 10
    Starting seed = 1393786058
  Number of trees held at each step during stepwise addition = 1
  Branch-swapping algorithm: tree-bisection-reconnection (TBR)
  Steepest descent option not in effect
  No more than 100000 trees of score (length) greater than or equal to 1 will
     be saved in each replicate
  Initial 'MaxTrees' setting = 100 (will be auto-increased by 100)
  Branches collapsed (creating polytomies) if maximum branch length is zero
  'MulTrees' option in effect
  Keeping only trees compatible with constraint-tree "Node45"
  Trees are unrooted

Heuristic search completed
   Total number of rearrangements tried = 38614
   Score of best tree(s) found = 43400
   Number of trees retained = 6
   Time used = 0.10 sec

Tree-island profile:
                     First      Last                     First   Times
Island      Size      tree      tree        Score    replicate     hit
----------------------------------------------------------------------
     1         3         1         3        43400            1       6
     2         1         4         4        43400            2       2
     3         2         5         6        43400            4       2

Lengths of trees in memory:
  Character-status summary:
    6101 characters are excluded
    Of the remaining 326 included characters:
      2 characters are of type 'ord' (Wagner)
      324 characters are of type 'unord'
      326 characters have weight 100
      203 characters are constant
      26 variable characters are parsimony-uninformative
      Number of (included) parsimony-informative characters = 97
  Gaps are treated as "missing"
  
  Tree lengths written to file "C:\Dokumente und Einstellungen\Torsten
  Struck\Desktop\Permutations\Combined_Weighted_45_N_Mor.txt"

Heuristic search settings:
  Optimality criterion = parsimony
    Character-status summary:
      6101 characters are excluded
      Of the remaining 326 included characters:
        2 characters are of type 'ord' (Wagner)
        324 characters are of type 'unord'
        326 characters have weight 100
        203 characters are constant
        26 variable characters are parsimony-uninformative
        Number of (included) parsimony-informative characters = 97
    Gaps are treated as "missing"
  Starting tree(s) obtained via stepwise addition
  Addition sequence: random
    Number of replicates = 10
    Starting seed = 704329632
  Number of trees held at each step during stepwise addition = 1
  Branch-swapping algorithm: tree-bisection-reconnection (TBR)
  Steepest descent option not in effect
  No more than 100000 trees of score (length) greater than or equal to 1 will
     be saved in each replicate
  Initial 'MaxTrees' setting = 100 (will be auto-increased by 100)
  Branches collapsed (creating polytomies) if maximum branch length is zero
  'MulTrees' option in effect
  Keeping only trees NOT compatible with constraint-tree "Node45"
  Trees are unrooted

Heuristic search completed
   Total number of rearrangements tried = 82334
   Score of best tree(s) found = 43100
   Number of trees retained = 3
   Time used = 0.14 sec

Tree-island profile:
                     First      Last                     First   Times
Island      Size      tree      tree        Score    replicate     hit
----------------------------------------------------------------------
     1         2         1         2        43100            1       8
     2         1         3         3        43100            2       1
     3         2         -         -        43400           10       1

Lengths of trees in memory:
  Character-status summary:
    6101 characters are excluded
    Of the remaining 326 included characters:
      2 characters are of type 'ord' (Wagner)
      324 characters are of type 'unord'
      326 characters have weight 100
      203 characters are constant
      26 variable characters are parsimony-uninformative
      Number of (included) parsimony-informative characters = 97
  Gaps are treated as "missing"
  
  Tree lengths written to file "C:\Dokumente und Einstellungen\Torsten
  Struck\Desktop\Permutations\Combined_Weighted_45_A_Mor.txt"

All trees have been cleared from memory.

 Constraints Node 46

Heuristic search settings:
  Optimality criterion = parsimony
    Character-status summary:
      6101 characters are excluded
      Of the remaining 326 included characters:
        2 characters are of type 'ord' (Wagner)
        324 characters are of type 'unord'
        326 characters have weight 100
        203 characters are constant
        26 variable characters are parsimony-uninformative
        Number of (included) parsimony-informative characters = 97
    Gaps are treated as "missing"
  Starting tree(s) obtained via stepwise addition
  Addition sequence: random
    Number of replicates = 10
    Starting seed = 922046748
  Number of trees held at each step during stepwise addition = 1
  Branch-swapping algorithm: tree-bisection-reconnection (TBR)
  Steepest descent option not in effect
  No more than 100000 trees of score (length) greater than or equal to 1 will
     be saved in each replicate
  Initial 'MaxTrees' setting = 100 (will be auto-increased by 100)
  Branches collapsed (creating polytomies) if maximum branch length is zero
  'MulTrees' option in effect
  Keeping only trees compatible with constraint-tree "Node46"
  Trees are unrooted

Heuristic search completed
   Total number of rearrangements tried = 102285
   Score of best tree(s) found = 43900
   Number of trees retained = 6
   Time used = 0.17 sec

Tree-island profile:
                     First      Last                     First   Times
Island      Size      tree      tree        Score    replicate     hit
----------------------------------------------------------------------
     1         2         1         2        43900            1       3
     2         3         3         5        43900            2       3
     3         1         6         6        43900            4       3
     4         4         -         -        44000            9       1

Lengths of trees in memory:
  Character-status summary:
    6101 characters are excluded
    Of the remaining 326 included characters:
      2 characters are of type 'ord' (Wagner)
      324 characters are of type 'unord'
      326 characters have weight 100
      203 characters are constant
      26 variable characters are parsimony-uninformative
      Number of (included) parsimony-informative characters = 97
  Gaps are treated as "missing"
  
  Tree lengths written to file "C:\Dokumente und Einstellungen\Torsten
  Struck\Desktop\Permutations\Combined_Weighted_46_N_Mor.txt"

Heuristic search settings:
  Optimality criterion = parsimony
    Character-status summary:
      6101 characters are excluded
      Of the remaining 326 included characters:
        2 characters are of type 'ord' (Wagner)
        324 characters are of type 'unord'
        326 characters have weight 100
        203 characters are constant
        26 variable characters are parsimony-uninformative
        Number of (included) parsimony-informative characters = 97
    Gaps are treated as "missing"
  Starting tree(s) obtained via stepwise addition
  Addition sequence: random
    Number of replicates = 10
    Starting seed = 149659149
  Number of trees held at each step during stepwise addition = 1
  Branch-swapping algorithm: tree-bisection-reconnection (TBR)
  Steepest descent option not in effect
  No more than 100000 trees of score (length) greater than or equal to 1 will
     be saved in each replicate
  Initial 'MaxTrees' setting = 100 (will be auto-increased by 100)
  Branches collapsed (creating polytomies) if maximum branch length is zero
  'MulTrees' option in effect
  Keeping only trees NOT compatible with constraint-tree "Node46"
  Trees are unrooted

Heuristic search completed
   Total number of rearrangements tried = 105617
   Score of best tree(s) found = 43100
   Number of trees retained = 3
   Time used = 0.16 sec

Tree-island profile:
                     First      Last                     First   Times
Island      Size      tree      tree        Score    replicate     hit
----------------------------------------------------------------------
     1         2         1         2        43100            1       4
     2         1         3         3        43100            3       4
     3         1         -         -        43200            2       1
     4         2         -         -        43400            5       1

Lengths of trees in memory:
  Character-status summary:
    6101 characters are excluded
    Of the remaining 326 included characters:
      2 characters are of type 'ord' (Wagner)
      324 characters are of type 'unord'
      326 characters have weight 100
      203 characters are constant
      26 variable characters are parsimony-uninformative
      Number of (included) parsimony-informative characters = 97
  Gaps are treated as "missing"
  
  Tree lengths written to file "C:\Dokumente und Einstellungen\Torsten
  Struck\Desktop\Permutations\Combined_Weighted_46_A_Mor.txt"

All trees have been cleared from memory.

 Constraints Node 47

Heuristic search settings:
  Optimality criterion = parsimony
    Character-status summary:
      6101 characters are excluded
      Of the remaining 326 included characters:
        2 characters are of type 'ord' (Wagner)
        324 characters are of type 'unord'
        326 characters have weight 100
        203 characters are constant
        26 variable characters are parsimony-uninformative
        Number of (included) parsimony-informative characters = 97
    Gaps are treated as "missing"
  Starting tree(s) obtained via stepwise addition
  Addition sequence: random
    Number of replicates = 10
    Starting seed = 82832503
  Number of trees held at each step during stepwise addition = 1
  Branch-swapping algorithm: tree-bisection-reconnection (TBR)
  Steepest descent option not in effect
  No more than 100000 trees of score (length) greater than or equal to 1 will
     be saved in each replicate
  Initial 'MaxTrees' setting = 100 (will be auto-increased by 100)
  Branches collapsed (creating polytomies) if maximum branch length is zero
  'MulTrees' option in effect
  Keeping only trees compatible with constraint-tree "Node47"
  Trees are unrooted

Heuristic search completed
   Total number of rearrangements tried = 52071
   Score of best tree(s) found = 44100
   Number of trees retained = 1
   Time used = 0.12 sec

Tree-island profile:
                     First      Last                     First   Times
Island      Size      tree      tree        Score    replicate     hit
----------------------------------------------------------------------
     1         1         1         1        44100            1       9
     2         0         -         -        44200            9       1

Lengths of trees in memory:
  Character-status summary:
    6101 characters are excluded
    Of the remaining 326 included characters:
      2 characters are of type 'ord' (Wagner)
      324 characters are of type 'unord'
      326 characters have weight 100
      203 characters are constant
      26 variable characters are parsimony-uninformative
      Number of (included) parsimony-informative characters = 97
  Gaps are treated as "missing"
  
  Tree lengths written to file "C:\Dokumente und Einstellungen\Torsten
  Struck\Desktop\Permutations\Combined_Weighted_47_N_Mor.txt"

Heuristic search settings:
  Optimality criterion = parsimony
    Character-status summary:
      6101 characters are excluded
      Of the remaining 326 included characters:
        2 characters are of type 'ord' (Wagner)
        324 characters are of type 'unord'
        326 characters have weight 100
        203 characters are constant
        26 variable characters are parsimony-uninformative
        Number of (included) parsimony-informative characters = 97
    Gaps are treated as "missing"
  Starting tree(s) obtained via stepwise addition
  Addition sequence: random
    Number of replicates = 10
    Starting seed = 358362219
  Number of trees held at each step during stepwise addition = 1
  Branch-swapping algorithm: tree-bisection-reconnection (TBR)
  Steepest descent option not in effect
  No more than 100000 trees of score (length) greater than or equal to 1 will
     be saved in each replicate
  Initial 'MaxTrees' setting = 100 (will be auto-increased by 100)
  Branches collapsed (creating polytomies) if maximum branch length is zero
  'MulTrees' option in effect
  Keeping only trees NOT compatible with constraint-tree "Node47"
  Trees are unrooted

Heuristic search completed
   Total number of rearrangements tried = 76229
   Score of best tree(s) found = 43100
   Number of trees retained = 3
   Time used = 0.13 sec

Tree-island profile:
                     First      Last                     First   Times
Island      Size      tree      tree        Score    replicate     hit
----------------------------------------------------------------------
     1         1         1         1        43100            1       1
     2         2         2         3        43100            2       6
     3         1         -         -        43200            8       1
     4         2         -         -        43400            6       1
     5         1         -         -        43500            4       1

Lengths of trees in memory:
  Character-status summary:
    6101 characters are excluded
    Of the remaining 326 included characters:
      2 characters are of type 'ord' (Wagner)
      324 characters are of type 'unord'
      326 characters have weight 100
      203 characters are constant
      26 variable characters are parsimony-uninformative
      Number of (included) parsimony-informative characters = 97
  Gaps are treated as "missing"
  
  Tree lengths written to file "C:\Dokumente und Einstellungen\Torsten
  Struck\Desktop\Permutations\Combined_Weighted_47_A_Mor.txt"

All trees have been cleared from memory.

 Constraints Node 48

Heuristic search settings:
  Optimality criterion = parsimony
    Character-status summary:
      6101 characters are excluded
      Of the remaining 326 included characters:
        2 characters are of type 'ord' (Wagner)
        324 characters are of type 'unord'
        326 characters have weight 100
        203 characters are constant
        26 variable characters are parsimony-uninformative
        Number of (included) parsimony-informative characters = 97
    Gaps are treated as "missing"
  Starting tree(s) obtained via stepwise addition
  Addition sequence: random
    Number of replicates = 10
    Starting seed = 1809343723
  Number of trees held at each step during stepwise addition = 1
  Branch-swapping algorithm: tree-bisection-reconnection (TBR)
  Steepest descent option not in effect
  No more than 100000 trees of score (length) greater than or equal to 1 will
     be saved in each replicate
  Initial 'MaxTrees' setting = 100 (will be auto-increased by 100)
  Branches collapsed (creating polytomies) if maximum branch length is zero
  'MulTrees' option in effect
  Keeping only trees compatible with constraint-tree "Node48"
  Trees are unrooted

Heuristic search completed
   Total number of rearrangements tried = 62432
   Score of best tree(s) found = 44000
   Number of trees retained = 3
   Time used = 0.14 sec

Tree-island profile:
                     First      Last                     First   Times
Island      Size      tree      tree        Score    replicate     hit
----------------------------------------------------------------------
     1         2         1         2        44000            1       4
     2         1         3         3        44000            2       3
     3         0         -         -        44100           10       1
     4         1         -         -        44200            3       2*

Note(s):
    * Multiple hits on islands of unsaved trees may in fact represent
      different islands

Lengths of trees in memory:
  Character-status summary:
    6101 characters are excluded
    Of the remaining 326 included characters:
      2 characters are of type 'ord' (Wagner)
      324 characters are of type 'unord'
      326 characters have weight 100
      203 characters are constant
      26 variable characters are parsimony-uninformative
      Number of (included) parsimony-informative characters = 97
  Gaps are treated as "missing"
  
  Tree lengths written to file "C:\Dokumente und Einstellungen\Torsten
  Struck\Desktop\Permutations\Combined_Weighted_48_N_Mor.txt"

Heuristic search settings:
  Optimality criterion = parsimony
    Character-status summary:
      6101 characters are excluded
      Of the remaining 326 included characters:
        2 characters are of type 'ord' (Wagner)
        324 characters are of type 'unord'
        326 characters have weight 100
        203 characters are constant
        26 variable characters are parsimony-uninformative
        Number of (included) parsimony-informative characters = 97
    Gaps are treated as "missing"
  Starting tree(s) obtained via stepwise addition
  Addition sequence: random
    Number of replicates = 10
    Starting seed = 659071717
  Number of trees held at each step during stepwise addition = 1
  Branch-swapping algorithm: tree-bisection-reconnection (TBR)
  Steepest descent option not in effect
  No more than 100000 trees of score (length) greater than or equal to 1 will
     be saved in each replicate
  Initial 'MaxTrees' setting = 100 (will be auto-increased by 100)
  Branches collapsed (creating polytomies) if maximum branch length is zero
  'MulTrees' option in effect
  Keeping only trees NOT compatible with constraint-tree "Node48"
  Trees are unrooted

Heuristic search completed
   Total number of rearrangements tried = 66424
   Score of best tree(s) found = 43100
   Number of trees retained = 3
   Time used = 0.12 sec

Tree-island profile:
                     First      Last                     First   Times
Island      Size      tree      tree        Score    replicate     hit
----------------------------------------------------------------------
     1         2         1         2        43100            2       6
     2         1         3         3        43100            6       1
     3         1         -         -        43200            8       1
     4         2         -         -        43400            1       2*

Note(s):
    * Multiple hits on islands of unsaved trees may in fact represent
      different islands

Lengths of trees in memory:
  Character-status summary:
    6101 characters are excluded
    Of the remaining 326 included characters:
      2 characters are of type 'ord' (Wagner)
      324 characters are of type 'unord'
      326 characters have weight 100
      203 characters are constant
      26 variable characters are parsimony-uninformative
      Number of (included) parsimony-informative characters = 97
  Gaps are treated as "missing"
  
  Tree lengths written to file "C:\Dokumente und Einstellungen\Torsten
  Struck\Desktop\Permutations\Combined_Weighted_48_A_Mor.txt"

All trees have been cleared from memory.

 Constraints Node 49

Heuristic search settings:
  Optimality criterion = parsimony
    Character-status summary:
      6101 characters are excluded
      Of the remaining 326 included characters:
        2 characters are of type 'ord' (Wagner)
        324 characters are of type 'unord'
        326 characters have weight 100
        203 characters are constant
        26 variable characters are parsimony-uninformative
        Number of (included) parsimony-informative characters = 97
    Gaps are treated as "missing"
  Starting tree(s) obtained via stepwise addition
  Addition sequence: random
    Number of replicates = 10
    Starting seed = 1210610279
  Number of trees held at each step during stepwise addition = 1
  Branch-swapping algorithm: tree-bisection-reconnection (TBR)
  Steepest descent option not in effect
  No more than 100000 trees of score (length) greater than or equal to 1 will
     be saved in each replicate
  Initial 'MaxTrees' setting = 100 (will be auto-increased by 100)
  Branches collapsed (creating polytomies) if maximum branch length is zero
  'MulTrees' option in effect
  Keeping only trees compatible with constraint-tree "Node49"
  Trees are unrooted

Heuristic search completed
   Total number of rearrangements tried = 126841
   Score of best tree(s) found = 43700
   Number of trees retained = 1
   Time used = 0.27 sec

Tree-island profile:
                     First      Last                     First   Times
Island      Size      tree      tree        Score    replicate     hit
----------------------------------------------------------------------
     1         1         1         1        43700            3       1
     2        12         -         -        43800            5       1
     3        10         -         -        43800            1       3*
     4         6         -         -        43800            2       1
     5         4         -         -        43800            6       1
     6         2         -         -        43800           10       1
     7         1         -         -        43800            8       1
     8         0         -         -        43800            4       1

Note(s):
    * Multiple hits on islands of unsaved trees may in fact represent
      different islands

Lengths of trees in memory:
  Character-status summary:
    6101 characters are excluded
    Of the remaining 326 included characters:
      2 characters are of type 'ord' (Wagner)
      324 characters are of type 'unord'
      326 characters have weight 100
      203 characters are constant
      26 variable characters are parsimony-uninformative
      Number of (included) parsimony-informative characters = 97
  Gaps are treated as "missing"
  
  Tree lengths written to file "C:\Dokumente und Einstellungen\Torsten
  Struck\Desktop\Permutations\Combined_Weighted_49_N_Mor.txt"

Heuristic search settings:
  Optimality criterion = parsimony
    Character-status summary:
      6101 characters are excluded
      Of the remaining 326 included characters:
        2 characters are of type 'ord' (Wagner)
        324 characters are of type 'unord'
        326 characters have weight 100
        203 characters are constant
        26 variable characters are parsimony-uninformative
        Number of (included) parsimony-informative characters = 97
    Gaps are treated as "missing"
  Starting tree(s) obtained via stepwise addition
  Addition sequence: random
    Number of replicates = 10
    Starting seed = 1162644077
  Number of trees held at each step during stepwise addition = 1
  Branch-swapping algorithm: tree-bisection-reconnection (TBR)
  Steepest descent option not in effect
  No more than 100000 trees of score (length) greater than or equal to 1 will
     be saved in each replicate
  Initial 'MaxTrees' setting = 100 (will be auto-increased by 100)
  Branches collapsed (creating polytomies) if maximum branch length is zero
  'MulTrees' option in effect
  Keeping only trees NOT compatible with constraint-tree "Node49"
  Trees are unrooted

Heuristic search completed
   Total number of rearrangements tried = 108075
   Score of best tree(s) found = 43100
   Number of trees retained = 3
   Time used = 0.16 sec

Tree-island profile:
                     First      Last                     First   Times
Island      Size      tree      tree        Score    replicate     hit
----------------------------------------------------------------------
     1         2         1         2        43100            1       4
     2         1         3         3        43100            2       6

Lengths of trees in memory:
  Character-status summary:
    6101 characters are excluded
    Of the remaining 326 included characters:
      2 characters are of type 'ord' (Wagner)
      324 characters are of type 'unord'
      326 characters have weight 100
      203 characters are constant
      26 variable characters are parsimony-uninformative
      Number of (included) parsimony-informative characters = 97
  Gaps are treated as "missing"
  
  Tree lengths written to file "C:\Dokumente und Einstellungen\Torsten
  Struck\Desktop\Permutations\Combined_Weighted_49_A_Mor.txt"

All trees have been cleared from memory.

 Combination: "RAG"

Character-exclusion status changed:
  326 characters excluded
  Total number of characters now excluded = 6427
  Number of included characters = 0

Character-exclusion status changed:
  1530 characters re-included
  Total number of characters now excluded = 4897
  Number of included characters = 1530

Bootstrap method with heuristic search:
  Number of bootstrap replicates = 1000
  Simple weighting used for bootstrap
  Starting seed = 724450683
  Optimality criterion = parsimony
    Character-status summary:
      4897 characters are excluded
      Of the remaining 1530 included characters:
        1 character is of type 'ord' (Wagner)
        1522 characters are of type 'unord'
        7 characters are of user-defined type "polymorph-1"
        7 characters have weight 1
        1523 characters have weight 100
        980 characters are constant
        118 variable characters are parsimony-uninformative
        Number of (included) parsimony-informative characters = 432
    Gaps are treated as "missing"
    Multistate taxa interpreted as uncertainty
  Starting tree(s) obtained via stepwise addition
  Addition sequence: random
    Number of replicates = 10
    Starting seed = 734916897
  Number of trees held at each step during stepwise addition = 1
  Branch-swapping algorithm: tree-bisection-reconnection (TBR)
  Steepest descent option not in effect
  No more than 100000 trees of score (length) greater than or equal to 1 will
     be saved in each replicate
  Initial 'MaxTrees' setting = 100 (will be auto-increased by 100)
  Branches collapsed (creating polytomies) if maximum branch length is zero
  'MulTrees' option in effect
  Topological constraints not enforced
  Trees are unrooted

   1000 bootstrap replicates completed
   Time used = 00:04:04.1

Bootstrap 50% majority-rule consensus tree

/---------------------------------------------------------- Discoglossus(1)
|
+---------------------------------------------------------- Dermophis(2)
|
|                                             /------------ Cryptobranchus(3)
|                                  /---100----+
|                                  |          \------------ Andrias(4)
|                                  |
|                                  |          /------------ Hynobius(5)
|           /----------86----------+---100----+
|           |                      |          \------------ Salamandrella(6)
|           |                      |
|           |                      \----------------------- Onychodactylus(7)
|           |
|           +---------------------------------------------- Siren(8)
|           |
|           +---------------------------------------------- Necturus(9)
|           |
|           |                                 /------------ Ambystoma opac(10)
|           |                      /---100----+
|           |                      |          \------------ Ambystoma grac(11)
|           +----------91----------+
|           |                      \----------------------- Dicamptodon(12)
|           |
|           |                                 /------------ Taricha(13)
\----100----+---------------100---------------+
            |                                 \------------ Notophthalmus(14)
            |
            |                                 /------------ Amphiuma means(15)
            |          /---------100----------+
            |          |                      \------------ Amphiuma phol(16)
            |          |
            +----54----+           /----------------------- Desmognathus(18)
            |          |           |
            |          \----100----+          /------------ Pseudoeurycea(19)
            |                      |          |
            |                      \----77----+------------ Pseudotriton(20)
            |                                 |
            |                                 \------------ Eurycea long(21)
            |
            \---------------------------------------------- Rhyacotriton(17)

Bipartitions found in one or more trees and frequency of occurrence (bootstrap
support values):

         1         22
123456789012345678901      Freq      %
--------------------------------------
..............**.....   1000.00 100.0%
..**.................   1000.00 100.0%
............**.......   1000.00 100.0%
.........**..........   1000.00 100.0%
..*******************    998.00  99.8%
....**...............    997.00  99.7%
.................****    996.00  99.6%
.........***.........    913.48  91.3%
..*****..............    864.84  86.5%
..................***    768.29  76.8%
..............**.****    538.55  53.9%
..**..*..............    467.53  46.8%
.......**............    445.87  44.6%
..................*.*    398.65  39.9%
...................**    398.58  39.9%
..............*******    381.79  38.2%
....***..............    358.55  35.9%
..*****.*************    334.39  33.4%
............*********    284.99  28.5%
............****.****    265.87  26.6%
.......**************    247.42  24.7%
.......*****.........    209.38  20.9%
..**********.........    203.97  20.4%
..**********..*******    177.63  17.8%
............**...****    157.81  15.8%
..................**.    117.39  11.7%
.................*.**    116.51  11.7%
..****...............    107.55  10.8%
........*...*********    106.83  10.7%
..*****.*...*********    105.90  10.6%
..**************.****    101.59  10.2%
..*****..************     89.32   8.9%
.......*.***.........     85.87   8.6%
............****.....     82.20   8.2%
.................*..*     82.13   8.2%
..**..***************     79.98   8.0%
..************.......     77.77   7.8%
.........************     73.69   7.4%
..**********....*....     69.63   7.0%
..*******............     65.37   6.5%
........*************     64.22   6.4%
..*****.....*********     62.05   6.2%
..............***....     60.68   6.1%
..**********..***....     60.11   6.0%
..**...**************     55.87   5.6%
.......**...*********     54.72   5.5%
..*****.*............     54.67   5.5%
................*****     53.95   5.4%
.......*****..*******     53.74   5.4%
.........***..*******     53.48   5.3%
..*****..***.........     51.33   5.1%
.......**...**.......     51.03   5.1%
........*.....*******     50.21   5.0%

222 groups at (relative) frequency less than 5% not shown

All trees have been cleared from memory.

 Constraints Node01

Heuristic search settings:
  Optimality criterion = parsimony
    Character-status summary:
      4897 characters are excluded
      Of the remaining 1530 included characters:
        1 character is of type 'ord' (Wagner)
        1522 characters are of type 'unord'
        7 characters are of user-defined type "polymorph-1"
        7 characters have weight 1
        1523 characters have weight 100
        980 characters are constant
        118 variable characters are parsimony-uninformative
        Number of (included) parsimony-informative characters = 432
    Gaps are treated as "missing"
    Multistate taxa interpreted as uncertainty
  Starting tree(s) obtained via stepwise addition
  Addition sequence: random
    Number of replicates = 10
    Starting seed = 715556353
  Number of trees held at each step during stepwise addition = 1
  Branch-swapping algorithm: tree-bisection-reconnection (TBR)
  Steepest descent option not in effect
  No more than 100000 trees of score (length) greater than or equal to 1 will
     be saved in each replicate
  Initial 'MaxTrees' setting = 100 (will be auto-increased by 100)
  Branches collapsed (creating polytomies) if maximum branch length is zero
  'MulTrees' option in effect
  Keeping only trees compatible with constraint-tree "Node01"
  Trees are unrooted

Heuristic search completed
   Total number of rearrangements tried = 53875
   Score of best tree(s) found = 186875
   Number of trees retained = 1
   Time used = 0.29 sec

Tree-island profile:
                     First      Last                     First   Times
Island      Size      tree      tree        Score    replicate     hit
----------------------------------------------------------------------
     1         1         1         1       186875            1       9
     2         3         -         -       187175            6       1

Lengths of trees in memory:
  Character-status summary:
    4897 characters are excluded
    Of the remaining 1530 included characters:
      1 character is of type 'ord' (Wagner)
      1522 characters are of type 'unord'
      7 characters are of user-defined type "polymorph-1"
      7 characters have weight 1
      1523 characters have weight 100
      980 characters are constant
      118 variable characters are parsimony-uninformative
      Number of (included) parsimony-informative characters = 432
  Gaps are treated as "missing"
  Multistate taxa interpreted as uncertainty
  
  Tree lengths written to file "C:\Dokumente und Einstellungen\Torsten
  Struck\Desktop\Permutations\Combined_Weighted_01_N_RAG.txt"

Heuristic search settings:
  Optimality criterion = parsimony
    Character-status summary:
      4897 characters are excluded
      Of the remaining 1530 included characters:
        1 character is of type 'ord' (Wagner)
        1522 characters are of type 'unord'
        7 characters are of user-defined type "polymorph-1"
        7 characters have weight 1
        1523 characters have weight 100
        980 characters are constant
        118 variable characters are parsimony-uninformative
        Number of (included) parsimony-informative characters = 432
    Gaps are treated as "missing"
    Multistate taxa interpreted as uncertainty
  Starting tree(s) obtained via stepwise addition
  Addition sequence: random
    Number of replicates = 10
    Starting seed = 878501324
  Number of trees held at each step during stepwise addition = 1
  Branch-swapping algorithm: tree-bisection-reconnection (TBR)
  Steepest descent option not in effect
  No more than 100000 trees of score (length) greater than or equal to 1 will
     be saved in each replicate
  Initial 'MaxTrees' setting = 100 (will be auto-increased by 100)
  Branches collapsed (creating polytomies) if maximum branch length is zero
  'MulTrees' option in effect
  Keeping only trees NOT compatible with constraint-tree "Node01"
  Trees are unrooted

Heuristic search completed
   Total number of rearrangements tried = 56479
   Score of best tree(s) found = 186875
   Number of trees retained = 2
   Time used = 0.24 sec

Tree-island profile:
                     First      Last                     First   Times
Island      Size      tree      tree        Score    replicate     hit
----------------------------------------------------------------------
     1         1         1         1       186875            1       5
     2         1         2         2       186875            2       4
     3         3         -         -       187175            5       1

Lengths of trees in memory:
  Character-status summary:
    4897 characters are excluded
    Of the remaining 1530 included characters:
      1 character is of type 'ord' (Wagner)
      1522 characters are of type 'unord'
      7 characters are of user-defined type "polymorph-1"
      7 characters have weight 1
      1523 characters have weight 100
      980 characters are constant
      118 variable characters are parsimony-uninformative
      Number of (included) parsimony-informative characters = 432
  Gaps are treated as "missing"
  Multistate taxa interpreted as uncertainty
  
  Tree lengths written to file "C:\Dokumente und Einstellungen\Torsten
  Struck\Desktop\Permutations\Combined_Weighted_01_A_RAG.txt"

All trees have been cleared from memory.

 Constraints Node 02

Heuristic search settings:
  Optimality criterion = parsimony
    Character-status summary:
      4897 characters are excluded
      Of the remaining 1530 included characters:
        1 character is of type 'ord' (Wagner)
        1522 characters are of type 'unord'
        7 characters are of user-defined type "polymorph-1"
        7 characters have weight 1
        1523 characters have weight 100
        980 characters are constant
        118 variable characters are parsimony-uninformative
        Number of (included) parsimony-informative characters = 432
    Gaps are treated as "missing"
    Multistate taxa interpreted as uncertainty
  Starting tree(s) obtained via stepwise addition
  Addition sequence: random
    Number of replicates = 10
    Starting seed = 1084516954
  Number of trees held at each step during stepwise addition = 1
  Branch-swapping algorithm: tree-bisection-reconnection (TBR)
  Steepest descent option not in effect
  No more than 100000 trees of score (length) greater than or equal to 1 will
     be saved in each replicate
  Initial 'MaxTrees' setting = 100 (will be auto-increased by 100)
  Branches collapsed (creating polytomies) if maximum branch length is zero
  'MulTrees' option in effect
  Keeping only trees compatible with constraint-tree "Node02"
  Trees are unrooted

Heuristic search completed
   Total number of rearrangements tried = 53117
   Score of best tree(s) found = 186875
   Number of trees retained = 3
   Time used = 0.26 sec

Tree-island profile:
                     First      Last                     First   Times
Island      Size      tree      tree        Score    replicate     hit
----------------------------------------------------------------------
     1         2         1         2       186875            1       7
     2         1         3         3       186875           10       1
     3         6         -         -       187175            5       1
     4         1         -         -       187175            6       1

Lengths of trees in memory:
  Character-status summary:
    4897 characters are excluded
    Of the remaining 1530 included characters:
      1 character is of type 'ord' (Wagner)
      1522 characters are of type 'unord'
      7 characters are of user-defined type "polymorph-1"
      7 characters have weight 1
      1523 characters have weight 100
      980 characters are constant
      118 variable characters are parsimony-uninformative
      Number of (included) parsimony-informative characters = 432
  Gaps are treated as "missing"
  Multistate taxa interpreted as uncertainty
  
  Tree lengths written to file "C:\Dokumente und Einstellungen\Torsten
  Struck\Desktop\Permutations\Combined_Weighted_02_N_RAG.txt"

Heuristic search settings:
  Optimality criterion = parsimony
    Character-status summary:
      4897 characters are excluded
      Of the remaining 1530 included characters:
        1 character is of type 'ord' (Wagner)
        1522 characters are of type 'unord'
        7 characters are of user-defined type "polymorph-1"
        7 characters have weight 1
        1523 characters have weight 100
        980 characters are constant
        118 variable characters are parsimony-uninformative
        Number of (included) parsimony-informative characters = 432
    Gaps are treated as "missing"
    Multistate taxa interpreted as uncertainty
  Starting tree(s) obtained via stepwise addition
  Addition sequence: random
    Number of replicates = 10
    Starting seed = 271768193
  Number of trees held at each step during stepwise addition = 1
  Branch-swapping algorithm: tree-bisection-reconnection (TBR)
  Steepest descent option not in effect
  No more than 100000 trees of score (length) greater than or equal to 1 will
     be saved in each replicate
  Initial 'MaxTrees' setting = 100 (will be auto-increased by 100)
  Branches collapsed (creating polytomies) if maximum branch length is zero
  'MulTrees' option in effect
  Keeping only trees NOT compatible with constraint-tree "Node02"
  Trees are unrooted

Heuristic search completed
   Total number of rearrangements tried = 67415
   Score of best tree(s) found = 187375
   Number of trees retained = 1
   Time used = 0.28 sec

Tree-island profile:
                     First      Last                     First   Times
Island      Size      tree      tree        Score    replicate     hit
----------------------------------------------------------------------
     1         1         1         1       187375            1       7
     2         1         -         -       187475            2       2*
     3         1         -         -       187675            5       1

Note(s):
    * Multiple hits on islands of unsaved trees may in fact represent
      different islands

Lengths of trees in memory:
  Character-status summary:
    4897 characters are excluded
    Of the remaining 1530 included characters:
      1 character is of type 'ord' (Wagner)
      1522 characters are of type 'unord'
      7 characters are of user-defined type "polymorph-1"
      7 characters have weight 1
      1523 characters have weight 100
      980 characters are constant
      118 variable characters are parsimony-uninformative
      Number of (included) parsimony-informative characters = 432
  Gaps are treated as "missing"
  Multistate taxa interpreted as uncertainty
  
  Tree lengths written to file "C:\Dokumente und Einstellungen\Torsten
  Struck\Desktop\Permutations\Combined_Weighted_02_A_RAG.txt"

All trees have been cleared from memory.

 Constraints Node 03

Heuristic search settings:
  Optimality criterion = parsimony
    Character-status summary:
      4897 characters are excluded
      Of the remaining 1530 included characters:
        1 character is of type 'ord' (Wagner)
        1522 characters are of type 'unord'
        7 characters are of user-defined type "polymorph-1"
        7 characters have weight 1
        1523 characters have weight 100
        980 characters are constant
        118 variable characters are parsimony-uninformative
        Number of (included) parsimony-informative characters = 432
    Gaps are treated as "missing"
    Multistate taxa interpreted as uncertainty
  Starting tree(s) obtained via stepwise addition
  Addition sequence: random
    Number of replicates = 10
    Starting seed = 1448306403
  Number of trees held at each step during stepwise addition = 1
  Branch-swapping algorithm: tree-bisection-reconnection (TBR)
  Steepest descent option not in effect
  No more than 100000 trees of score (length) greater than or equal to 1 will
     be saved in each replicate
  Initial 'MaxTrees' setting = 100 (will be auto-increased by 100)
  Branches collapsed (creating polytomies) if maximum branch length is zero
  'MulTrees' option in effect
  Keeping only trees compatible with constraint-tree "Node03"
  Trees are unrooted

Heuristic search completed
   Total number of rearrangements tried = 55203
   Score of best tree(s) found = 186875
   Number of trees retained = 3
   Time used = 0.27 sec

Tree-island profile:
                     First      Last                     First   Times
Island      Size      tree      tree        Score    replicate     hit
----------------------------------------------------------------------
     1         2         1         2       186875            1       4
     2         1         3         3       186875            6       3
     3         6         -         -       187175            4       2*
     4         1         -         -       187175            5       1

Note(s):
    * Multiple hits on islands of unsaved trees may in fact represent
      different islands

Lengths of trees in memory:
  Character-status summary:
    4897 characters are excluded
    Of the remaining 1530 included characters:
      1 character is of type 'ord' (Wagner)
      1522 characters are of type 'unord'
      7 characters are of user-defined type "polymorph-1"
      7 characters have weight 1
      1523 characters have weight 100
      980 characters are constant
      118 variable characters are parsimony-uninformative
      Number of (included) parsimony-informative characters = 432
  Gaps are treated as "missing"
  Multistate taxa interpreted as uncertainty
  
  Tree lengths written to file "C:\Dokumente und Einstellungen\Torsten
  Struck\Desktop\Permutations\Combined_Weighted_03_N_RAG.txt"

Heuristic search settings:
  Optimality criterion = parsimony
    Character-status summary:
      4897 characters are excluded
      Of the remaining 1530 included characters:
        1 character is of type 'ord' (Wagner)
        1522 characters are of type 'unord'
        7 characters are of user-defined type "polymorph-1"
        7 characters have weight 1
        1523 characters have weight 100
        980 characters are constant
        118 variable characters are parsimony-uninformative
        Number of (included) parsimony-informative characters = 432
    Gaps are treated as "missing"
    Multistate taxa interpreted as uncertainty
  Starting tree(s) obtained via stepwise addition
  Addition sequence: random
    Number of replicates = 10
    Starting seed = 1451737007
  Number of trees held at each step during stepwise addition = 1
  Branch-swapping algorithm: tree-bisection-reconnection (TBR)
  Steepest descent option not in effect
  No more than 100000 trees of score (length) greater than or equal to 1 will
     be saved in each replicate
  Initial 'MaxTrees' setting = 100 (will be auto-increased by 100)
  Branches collapsed (creating polytomies) if maximum branch length is zero
  'MulTrees' option in effect
  Keeping only trees NOT compatible with constraint-tree "Node03"
  Trees are unrooted

Heuristic search completed
   Total number of rearrangements tried = 87822
   Score of best tree(s) found = 188275
   Number of trees retained = 1
   Time used = 0.35 sec

Tree-island profile:
                     First      Last                     First   Times
Island      Size      tree      tree        Score    replicate     hit
----------------------------------------------------------------------
     1         1         1         1       188275            1       8
     2         3         -         -       188775            8       1
     3         2         -         -       188975            3       1

Lengths of trees in memory:
  Character-status summary:
    4897 characters are excluded
    Of the remaining 1530 included characters:
      1 character is of type 'ord' (Wagner)
      1522 characters are of type 'unord'
      7 characters are of user-defined type "polymorph-1"
      7 characters have weight 1
      1523 characters have weight 100
      980 characters are constant
      118 variable characters are parsimony-uninformative
      Number of (included) parsimony-informative characters = 432
  Gaps are treated as "missing"
  Multistate taxa interpreted as uncertainty
  
  Tree lengths written to file "C:\Dokumente und Einstellungen\Torsten
  Struck\Desktop\Permutations\Combined_Weighted_03_A_RAG.txt"

All trees have been cleared from memory.

 Constraints Node 04

Heuristic search settings:
  Optimality criterion = parsimony
    Character-status summary:
      4897 characters are excluded
      Of the remaining 1530 included characters:
        1 character is of type 'ord' (Wagner)
        1522 characters are of type 'unord'
        7 characters are of user-defined type "polymorph-1"
        7 characters have weight 1
        1523 characters have weight 100
        980 characters are constant
        118 variable characters are parsimony-uninformative
        Number of (included) parsimony-informative characters = 432
    Gaps are treated as "missing"
    Multistate taxa interpreted as uncertainty
  Starting tree(s) obtained via stepwise addition
  Addition sequence: random
    Number of replicates = 10
    Starting seed = 1304589731
  Number of trees held at each step during stepwise addition = 1
  Branch-swapping algorithm: tree-bisection-reconnection (TBR)
  Steepest descent option not in effect
  No more than 100000 trees of score (length) greater than or equal to 1 will
     be saved in each replicate
  Initial 'MaxTrees' setting = 100 (will be auto-increased by 100)
  Branches collapsed (creating polytomies) if maximum branch length is zero
  'MulTrees' option in effect
  Keeping only trees compatible with constraint-tree "Node04"
  Trees are unrooted

Heuristic search completed
   Total number of rearrangements tried = 67404
   Score of best tree(s) found = 186875
   Number of trees retained = 3
   Time used = 0.29 sec

Tree-island profile:
                     First      Last                     First   Times
Island      Size      tree      tree        Score    replicate     hit
----------------------------------------------------------------------
     1         2         1         2       186875            1       5
     2         1         3         3       186875            3       3
     3         6         -         -       187175            2       2*

Note(s):
    * Multiple hits on islands of unsaved trees may in fact represent
      different islands

Lengths of trees in memory:
  Character-status summary:
    4897 characters are excluded
    Of the remaining 1530 included characters:
      1 character is of type 'ord' (Wagner)
      1522 characters are of type 'unord'
      7 characters are of user-defined type "polymorph-1"
      7 characters have weight 1
      1523 characters have weight 100
      980 characters are constant
      118 variable characters are parsimony-uninformative
      Number of (included) parsimony-informative characters = 432
  Gaps are treated as "missing"
  Multistate taxa interpreted as uncertainty
  
  Tree lengths written to file "C:\Dokumente und Einstellungen\Torsten
  Struck\Desktop\Permutations\Combined_Weighted_04_N_RAG.txt"

Heuristic search settings:
  Optimality criterion = parsimony
    Character-status summary:
      4897 characters are excluded
      Of the remaining 1530 included characters:
        1 character is of type 'ord' (Wagner)
        1522 characters are of type 'unord'
        7 characters are of user-defined type "polymorph-1"
        7 characters have weight 1
        1523 characters have weight 100
        980 characters are constant
        118 variable characters are parsimony-uninformative
        Number of (included) parsimony-informative characters = 432
    Gaps are treated as "missing"
    Multistate taxa interpreted as uncertainty
  Starting tree(s) obtained via stepwise addition
  Addition sequence: random
    Number of replicates = 10
    Starting seed = 2061352
  Number of trees held at each step during stepwise addition = 1
  Branch-swapping algorithm: tree-bisection-reconnection (TBR)
  Steepest descent option not in effect
  No more than 100000 trees of score (length) greater than or equal to 1 will
     be saved in each replicate
  Initial 'MaxTrees' setting = 100 (will be auto-increased by 100)
  Branches collapsed (creating polytomies) if maximum branch length is zero
  'MulTrees' option in effect
  Keeping only trees NOT compatible with constraint-tree "Node04"
  Trees are unrooted

Heuristic search completed
   Total number of rearrangements tried = 77502
   Score of best tree(s) found = 190575
   Number of trees retained = 1
   Time used = 0.30 sec

Tree-island profile:
                     First      Last                     First   Times
Island      Size      tree      tree        Score    replicate     hit
----------------------------------------------------------------------
     1         1         1         1       190575            3       1
     2         2         -         -       190975            1       7*
     3         1         -         -       190975           10       1
     4         0         -         -       191275            9       1

Note(s):
    * Multiple hits on islands of unsaved trees may in fact represent
      different islands

Lengths of trees in memory:
  Character-status summary:
    4897 characters are excluded
    Of the remaining 1530 included characters:
      1 character is of type 'ord' (Wagner)
      1522 characters are of type 'unord'
      7 characters are of user-defined type "polymorph-1"
      7 characters have weight 1
      1523 characters have weight 100
      980 characters are constant
      118 variable characters are parsimony-uninformative
      Number of (included) parsimony-informative characters = 432
  Gaps are treated as "missing"
  Multistate taxa interpreted as uncertainty
  
  Tree lengths written to file "C:\Dokumente und Einstellungen\Torsten
  Struck\Desktop\Permutations\Combined_Weighted_04_A_RAG.txt"

All trees have been cleared from memory.

 Constraints Node 05

Heuristic search settings:
  Optimality criterion = parsimony
    Character-status summary:
      4897 characters are excluded
      Of the remaining 1530 included characters:
        1 character is of type 'ord' (Wagner)
        1522 characters are of type 'unord'
        7 characters are of user-defined type "polymorph-1"
        7 characters have weight 1
        1523 characters have weight 100
        980 characters are constant
        118 variable characters are parsimony-uninformative
        Number of (included) parsimony-informative characters = 432
    Gaps are treated as "missing"
    Multistate taxa interpreted as uncertainty
  Starting tree(s) obtained via stepwise addition
  Addition sequence: random
    Number of replicates = 10
    Starting seed = 1963885798
  Number of trees held at each step during stepwise addition = 1
  Branch-swapping algorithm: tree-bisection-reconnection (TBR)
  Steepest descent option not in effect
  No more than 100000 trees of score (length) greater than or equal to 1 will
     be saved in each replicate
  Initial 'MaxTrees' setting = 100 (will be auto-increased by 100)
  Branches collapsed (creating polytomies) if maximum branch length is zero
  'MulTrees' option in effect
  Keeping only trees compatible with constraint-tree "Node05"
  Trees are unrooted

Heuristic search completed
   Total number of rearrangements tried = 26116
   Score of best tree(s) found = 186875
   Number of trees retained = 2
   Time used = 0.18 sec

Tree-island profile:
                     First      Last                     First   Times
Island      Size      tree      tree        Score    replicate     hit
----------------------------------------------------------------------
     1         2         1         2       186875            1      10

Lengths of trees in memory:
  Character-status summary:
    4897 characters are excluded
    Of the remaining 1530 included characters:
      1 character is of type 'ord' (Wagner)
      1522 characters are of type 'unord'
      7 characters are of user-defined type "polymorph-1"
      7 characters have weight 1
      1523 characters have weight 100
      980 characters are constant
      118 variable characters are parsimony-uninformative
      Number of (included) parsimony-informative characters = 432
  Gaps are treated as "missing"
  Multistate taxa interpreted as uncertainty
  
  Tree lengths written to file "C:\Dokumente und Einstellungen\Torsten
  Struck\Desktop\Permutations\Combined_Weighted_05_N_RAG.txt"

Heuristic search settings:
  Optimality criterion = parsimony
    Character-status summary:
      4897 characters are excluded
      Of the remaining 1530 included characters:
        1 character is of type 'ord' (Wagner)
        1522 characters are of type 'unord'
        7 characters are of user-defined type "polymorph-1"
        7 characters have weight 1
        1523 characters have weight 100
        980 characters are constant
        118 variable characters are parsimony-uninformative
        Number of (included) parsimony-informative characters = 432
    Gaps are treated as "missing"
    Multistate taxa interpreted as uncertainty
  Starting tree(s) obtained via stepwise addition
  Addition sequence: random
    Number of replicates = 10
    Starting seed = 1341475029
  Number of trees held at each step during stepwise addition = 1
  Branch-swapping algorithm: tree-bisection-reconnection (TBR)
  Steepest descent option not in effect
  No more than 100000 trees of score (length) greater than or equal to 1 will
     be saved in each replicate
  Initial 'MaxTrees' setting = 100 (will be auto-increased by 100)
  Branches collapsed (creating polytomies) if maximum branch length is zero
  'MulTrees' option in effect
  Keeping only trees NOT compatible with constraint-tree "Node05"
  Trees are unrooted

Heuristic search completed
   Total number of rearrangements tried = 82394
   Score of best tree(s) found = 186875
   Number of trees retained = 1
   Time used = 0.32 sec

Tree-island profile:
                     First      Last                     First   Times
Island      Size      tree      tree        Score    replicate     hit
----------------------------------------------------------------------
     1         1         1         1       186875            3       5
     2         6         -         -       187175            2       2*
     3         1         -         -       187175            1       3*

Note(s):
    * Multiple hits on islands of unsaved trees may in fact represent
      different islands

Lengths of trees in memory:
  Character-status summary:
    4897 characters are excluded
    Of the remaining 1530 included characters:
      1 character is of type 'ord' (Wagner)
      1522 characters are of type 'unord'
      7 characters are of user-defined type "polymorph-1"
      7 characters have weight 1
      1523 characters have weight 100
      980 characters are constant
      118 variable characters are parsimony-uninformative
      Number of (included) parsimony-informative characters = 432
  Gaps are treated as "missing"
  Multistate taxa interpreted as uncertainty
  
  Tree lengths written to file "C:\Dokumente und Einstellungen\Torsten
  Struck\Desktop\Permutations\Combined_Weighted_05_A_RAG.txt"

All trees have been cleared from memory.

 Constraints Node 06

Heuristic search settings:
  Optimality criterion = parsimony
    Character-status summary:
      4897 characters are excluded
      Of the remaining 1530 included characters:
        1 character is of type 'ord' (Wagner)
        1522 characters are of type 'unord'
        7 characters are of user-defined type "polymorph-1"
        7 characters have weight 1
        1523 characters have weight 100
        980 characters are constant
        118 variable characters are parsimony-uninformative
        Number of (included) parsimony-informative characters = 432
    Gaps are treated as "missing"
    Multistate taxa interpreted as uncertainty
  Starting tree(s) obtained via stepwise addition
  Addition sequence: random
    Number of replicates = 10
    Starting seed = 241862521
  Number of trees held at each step during stepwise addition = 1
  Branch-swapping algorithm: tree-bisection-reconnection (TBR)
  Steepest descent option not in effect
  No more than 100000 trees of score (length) greater than or equal to 1 will
     be saved in each replicate
  Initial 'MaxTrees' setting = 100 (will be auto-increased by 100)
  Branches collapsed (creating polytomies) if maximum branch length is zero
  'MulTrees' option in effect
  Keeping only trees compatible with constraint-tree "Node06"
  Trees are unrooted

Heuristic search completed
   Total number of rearrangements tried = 26346
   Score of best tree(s) found = 186875
   Number of trees retained = 2
   Time used = 0.18 sec

Tree-island profile:
                     First      Last                     First   Times
Island      Size      tree      tree        Score    replicate     hit
----------------------------------------------------------------------
     1         2         1         2       186875            1      10

Lengths of trees in memory:
  Character-status summary:
    4897 characters are excluded
    Of the remaining 1530 included characters:
      1 character is of type 'ord' (Wagner)
      1522 characters are of type 'unord'
      7 characters are of user-defined type "polymorph-1"
      7 characters have weight 1
      1523 characters have weight 100
      980 characters are constant
      118 variable characters are parsimony-uninformative
      Number of (included) parsimony-informative characters = 432
  Gaps are treated as "missing"
  Multistate taxa interpreted as uncertainty
  
  Tree lengths written to file "C:\Dokumente und Einstellungen\Torsten
  Struck\Desktop\Permutations\Combined_Weighted_06_N_RAG.txt"

Heuristic search settings:
  Optimality criterion = parsimony
    Character-status summary:
      4897 characters are excluded
      Of the remaining 1530 included characters:
        1 character is of type 'ord' (Wagner)
        1522 characters are of type 'unord'
        7 characters are of user-defined type "polymorph-1"
        7 characters have weight 1
        1523 characters have weight 100
        980 characters are constant
        118 variable characters are parsimony-uninformative
        Number of (included) parsimony-informative characters = 432
    Gaps are treated as "missing"
    Multistate taxa interpreted as uncertainty
  Starting tree(s) obtained via stepwise addition
  Addition sequence: random
    Number of replicates = 10
    Starting seed = 2104880184
  Number of trees held at each step during stepwise addition = 1
  Branch-swapping algorithm: tree-bisection-reconnection (TBR)
  Steepest descent option not in effect
  No more than 100000 trees of score (length) greater than or equal to 1 will
     be saved in each replicate
  Initial 'MaxTrees' setting = 100 (will be auto-increased by 100)
  Branches collapsed (creating polytomies) if maximum branch length is zero
  'MulTrees' option in effect
  Keeping only trees NOT compatible with constraint-tree "Node06"
  Trees are unrooted

Heuristic search completed
   Total number of rearrangements tried = 68922
   Score of best tree(s) found = 186875
   Number of trees retained = 1
   Time used = 0.29 sec

Tree-island profile:
                     First      Last                     First   Times
Island      Size      tree      tree        Score    replicate     hit
----------------------------------------------------------------------
     1         1         1         1       186875            9       2
     2         6         -         -       187175            5       2*
     3         1         -         -       187175            1       6*

Note(s):
    * Multiple hits on islands of unsaved trees may in fact represent
      different islands

Lengths of trees in memory:
  Character-status summary:
    4897 characters are excluded
    Of the remaining 1530 included characters:
      1 character is of type 'ord' (Wagner)
      1522 characters are of type 'unord'
      7 characters are of user-defined type "polymorph-1"
      7 characters have weight 1
      1523 characters have weight 100
      980 characters are constant
      118 variable characters are parsimony-uninformative
      Number of (included) parsimony-informative characters = 432
  Gaps are treated as "missing"
  Multistate taxa interpreted as uncertainty
  
  Tree lengths written to file "C:\Dokumente und Einstellungen\Torsten
  Struck\Desktop\Permutations\Combined_Weighted_06_A_RAG.txt"

All trees have been cleared from memory.

 Constraints Node 07

Heuristic search settings:
  Optimality criterion = parsimony
    Character-status summary:
      4897 characters are excluded
      Of the remaining 1530 included characters:
        1 character is of type 'ord' (Wagner)
        1522 characters are of type 'unord'
        7 characters are of user-defined type "polymorph-1"
        7 characters have weight 1
        1523 characters have weight 100
        980 characters are constant
        118 variable characters are parsimony-uninformative
        Number of (included) parsimony-informative characters = 432
    Gaps are treated as "missing"
    Multistate taxa interpreted as uncertainty
  Starting tree(s) obtained via stepwise addition
  Addition sequence: random
    Number of replicates = 10
    Starting seed = 483284629
  Number of trees held at each step during stepwise addition = 1
  Branch-swapping algorithm: tree-bisection-reconnection (TBR)
  Steepest descent option not in effect
  No more than 100000 trees of score (length) greater than or equal to 1 will
     be saved in each replicate
  Initial 'MaxTrees' setting = 100 (will be auto-increased by 100)
  Branches collapsed (creating polytomies) if maximum branch length is zero
  'MulTrees' option in effect
  Keeping only trees compatible with constraint-tree "Node07"
  Trees are unrooted

Heuristic search completed
   Total number of rearrangements tried = 58302
   Score of best tree(s) found = 186875
   Number of trees retained = 3
   Time used = 0.25 sec

Tree-island profile:
                     First      Last                     First   Times
Island      Size      tree      tree        Score    replicate     hit
----------------------------------------------------------------------
     1         2         1         2       186875            2       7
     2         1         3         3       186875            4       2
     3         6         -         -       187175            1       1

Lengths of trees in memory:
  Character-status summary:
    4897 characters are excluded
    Of the remaining 1530 included characters:
      1 character is of type 'ord' (Wagner)
      1522 characters are of type 'unord'
      7 characters are of user-defined type "polymorph-1"
      7 characters have weight 1
      1523 characters have weight 100
      980 characters are constant
      118 variable characters are parsimony-uninformative
      Number of (included) parsimony-informative characters = 432
  Gaps are treated as "missing"
  Multistate taxa interpreted as uncertainty
  
  Tree lengths written to file "C:\Dokumente und Einstellungen\Torsten
  Struck\Desktop\Permutations\Combined_Weighted_07_N_RAG.txt"

Heuristic search settings:
  Optimality criterion = parsimony
    Character-status summary:
      4897 characters are excluded
      Of the remaining 1530 included characters:
        1 character is of type 'ord' (Wagner)
        1522 characters are of type 'unord'
        7 characters are of user-defined type "polymorph-1"
        7 characters have weight 1
        1523 characters have weight 100
        980 characters are constant
        118 variable characters are parsimony-uninformative
        Number of (included) parsimony-informative characters = 432
    Gaps are treated as "missing"
    Multistate taxa interpreted as uncertainty
  Starting tree(s) obtained via stepwise addition
  Addition sequence: random
    Number of replicates = 10
    Starting seed = 293621021
  Number of trees held at each step during stepwise addition = 1
  Branch-swapping algorithm: tree-bisection-reconnection (TBR)
  Steepest descent option not in effect
  No more than 100000 trees of score (length) greater than or equal to 1 will
     be saved in each replicate
  Initial 'MaxTrees' setting = 100 (will be auto-increased by 100)
  Branches collapsed (creating polytomies) if maximum branch length is zero
  'MulTrees' option in effect
  Keeping only trees NOT compatible with constraint-tree "Node07"
  Trees are unrooted

Heuristic search completed
   Total number of rearrangements tried = 86004
   Score of best tree(s) found = 190075
   Number of trees retained = 2
   Time used = 0.34 sec

Tree-island profile:
                     First      Last                     First   Times
Island      Size      tree      tree        Score    replicate     hit
----------------------------------------------------------------------
     1         2         1         2       190075            1      10

Lengths of trees in memory:
  Character-status summary:
    4897 characters are excluded
    Of the remaining 1530 included characters:
      1 character is of type 'ord' (Wagner)
      1522 characters are of type 'unord'
      7 characters are of user-defined type "polymorph-1"
      7 characters have weight 1
      1523 characters have weight 100
      980 characters are constant
      118 variable characters are parsimony-uninformative
      Number of (included) parsimony-informative characters = 432
  Gaps are treated as "missing"
  Multistate taxa interpreted as uncertainty
  
  Tree lengths written to file "C:\Dokumente und Einstellungen\Torsten
  Struck\Desktop\Permutations\Combined_Weighted_07_A_RAG.txt"

All trees have been cleared from memory.

 Constraints Node 08

Heuristic search settings:
  Optimality criterion = parsimony
    Character-status summary:
      4897 characters are excluded
      Of the remaining 1530 included characters:
        1 character is of type 'ord' (Wagner)
        1522 characters are of type 'unord'
        7 characters are of user-defined type "polymorph-1"
        7 characters have weight 1
        1523 characters have weight 100
        980 characters are constant
        118 variable characters are parsimony-uninformative
        Number of (included) parsimony-informative characters = 432
    Gaps are treated as "missing"
    Multistate taxa interpreted as uncertainty
  Starting tree(s) obtained via stepwise addition
  Addition sequence: random
    Number of replicates = 10
    Starting seed = 1707741206
  Number of trees held at each step during stepwise addition = 1
  Branch-swapping algorithm: tree-bisection-reconnection (TBR)
  Steepest descent option not in effect
  No more than 100000 trees of score (length) greater than or equal to 1 will
     be saved in each replicate
  Initial 'MaxTrees' setting = 100 (will be auto-increased by 100)
  Branches collapsed (creating polytomies) if maximum branch length is zero
  'MulTrees' option in effect
  Keeping only trees compatible with constraint-tree "Node08"
  Trees are unrooted

Heuristic search completed
   Total number of rearrangements tried = 38958
   Score of best tree(s) found = 186875
   Number of trees retained = 3
   Time used = 0.21 sec

Tree-island profile:
                     First      Last                     First   Times
Island      Size      tree      tree        Score    replicate     hit
----------------------------------------------------------------------
     1         2         1         2       186875            1       8
     2         1         3         3       186875            3       2

Lengths of trees in memory:
  Character-status summary:
    4897 characters are excluded
    Of the remaining 1530 included characters:
      1 character is of type 'ord' (Wagner)
      1522 characters are of type 'unord'
      7 characters are of user-defined type "polymorph-1"
      7 characters have weight 1
      1523 characters have weight 100
      980 characters are constant
      118 variable characters are parsimony-uninformative
      Number of (included) parsimony-informative characters = 432
  Gaps are treated as "missing"
  Multistate taxa interpreted as uncertainty
  
  Tree lengths written to file "C:\Dokumente und Einstellungen\Torsten
  Struck\Desktop\Permutations\Combined_Weighted_08_N_RAG.txt"

Heuristic search settings:
  Optimality criterion = parsimony
    Character-status summary:
      4897 characters are excluded
      Of the remaining 1530 included characters:
        1 character is of type 'ord' (Wagner)
        1522 characters are of type 'unord'
        7 characters are of user-defined type "polymorph-1"
        7 characters have weight 1
        1523 characters have weight 100
        980 characters are constant
        118 variable characters are parsimony-uninformative
        Number of (included) parsimony-informative characters = 432
    Gaps are treated as "missing"
    Multistate taxa interpreted as uncertainty
  Starting tree(s) obtained via stepwise addition
  Addition sequence: random
    Number of replicates = 10
    Starting seed = 232019765
  Number of trees held at each step during stepwise addition = 1
  Branch-swapping algorithm: tree-bisection-reconnection (TBR)
  Steepest descent option not in effect
  No more than 100000 trees of score (length) greater than or equal to 1 will
     be saved in each replicate
  Initial 'MaxTrees' setting = 100 (will be auto-increased by 100)
  Branches collapsed (creating polytomies) if maximum branch length is zero
  'MulTrees' option in effect
  Keeping only trees NOT compatible with constraint-tree "Node08"
  Trees are unrooted

Heuristic search completed
   Total number of rearrangements tried = 89142
   Score of best tree(s) found = 187375
   Number of trees retained = 1
   Time used = 0.35 sec

Tree-island profile:
                     First      Last                     First   Times
Island      Size      tree      tree        Score    replicate     hit
----------------------------------------------------------------------
     1         1         1         1       187375            1       8
     2         2         -         -       187775            3       1
     3         2         -         -       187875            2       1

Lengths of trees in memory:
  Character-status summary:
    4897 characters are excluded
    Of the remaining 1530 included characters:
      1 character is of type 'ord' (Wagner)
      1522 characters are of type 'unord'
      7 characters are of user-defined type "polymorph-1"
      7 characters have weight 1
      1523 characters have weight 100
      980 characters are constant
      118 variable characters are parsimony-uninformative
      Number of (included) parsimony-informative characters = 432
  Gaps are treated as "missing"
  Multistate taxa interpreted as uncertainty
  
  Tree lengths written to file "C:\Dokumente und Einstellungen\Torsten
  Struck\Desktop\Permutations\Combined_Weighted_08_A_RAG.txt"

All trees have been cleared from memory.

 Constraints Node 09

Heuristic search settings:
  Optimality criterion = parsimony
    Character-status summary:
      4897 characters are excluded
      Of the remaining 1530 included characters:
        1 character is of type 'ord' (Wagner)
        1522 characters are of type 'unord'
        7 characters are of user-defined type "polymorph-1"
        7 characters have weight 1
        1523 characters have weight 100
        980 characters are constant
        118 variable characters are parsimony-uninformative
        Number of (included) parsimony-informative characters = 432
    Gaps are treated as "missing"
    Multistate taxa interpreted as uncertainty
  Starting tree(s) obtained via stepwise addition
  Addition sequence: random
    Number of replicates = 10
    Starting seed = 2016795909
  Number of trees held at each step during stepwise addition = 1
  Branch-swapping algorithm: tree-bisection-reconnection (TBR)
  Steepest descent option not in effect
  No more than 100000 trees of score (length) greater than or equal to 1 will
     be saved in each replicate
  Initial 'MaxTrees' setting = 100 (will be auto-increased by 100)
  Branches collapsed (creating polytomies) if maximum branch length is zero
  'MulTrees' option in effect
  Keeping only trees compatible with constraint-tree "Node09"
  Trees are unrooted

Heuristic search completed
   Total number of rearrangements tried = 54017
   Score of best tree(s) found = 186875
   Number of trees retained = 3
   Time used = 0.24 sec

Tree-island profile:
                     First      Last                     First   Times
Island      Size      tree      tree        Score    replicate     hit
----------------------------------------------------------------------
     1         2         1         2       186875            1       5
     2         1         3         3       186875            2       3
     3         6         -         -       187175            9       1
     4         1         -         -       187175            8       1

Lengths of trees in memory:
  Character-status summary:
    4897 characters are excluded
    Of the remaining 1530 included characters:
      1 character is of type 'ord' (Wagner)
      1522 characters are of type 'unord'
      7 characters are of user-defined type "polymorph-1"
      7 characters have weight 1
      1523 characters have weight 100
      980 characters are constant
      118 variable characters are parsimony-uninformative
      Number of (included) parsimony-informative characters = 432
  Gaps are treated as "missing"
  Multistate taxa interpreted as uncertainty
  
  Tree lengths written to file "C:\Dokumente und Einstellungen\Torsten
  Struck\Desktop\Permutations\Combined_Weighted_09_N_RAG.txt"

Heuristic search settings:
  Optimality criterion = parsimony
    Character-status summary:
      4897 characters are excluded
      Of the remaining 1530 included characters:
        1 character is of type 'ord' (Wagner)
        1522 characters are of type 'unord'
        7 characters are of user-defined type "polymorph-1"
        7 characters have weight 1
        1523 characters have weight 100
        980 characters are constant
        118 variable characters are parsimony-uninformative
        Number of (included) parsimony-informative characters = 432
    Gaps are treated as "missing"
    Multistate taxa interpreted as uncertainty
  Starting tree(s) obtained via stepwise addition
  Addition sequence: random
    Number of replicates = 10
    Starting seed = 1732096375
  Number of trees held at each step during stepwise addition = 1
  Branch-swapping algorithm: tree-bisection-reconnection (TBR)
  Steepest descent option not in effect
  No more than 100000 trees of score (length) greater than or equal to 1 will
     be saved in each replicate
  Initial 'MaxTrees' setting = 100 (will be auto-increased by 100)
  Branches collapsed (creating polytomies) if maximum branch length is zero
  'MulTrees' option in effect
  Keeping only trees NOT compatible with constraint-tree "Node09"
  Trees are unrooted

Heuristic search completed
   Total number of rearrangements tried = 77982
   Score of best tree(s) found = 189875
   Number of trees retained = 2
   Time used = 0.32 sec

Tree-island profile:
                     First      Last                     First   Times
Island      Size      tree      tree        Score    replicate     hit
----------------------------------------------------------------------
     1         2         1         2       189875            2       5
     2         1         -         -       190975            1       5*

Note(s):
    * Multiple hits on islands of unsaved trees may in fact represent
      different islands

Lengths of trees in memory:
  Character-status summary:
    4897 characters are excluded
    Of the remaining 1530 included characters:
      1 character is of type 'ord' (Wagner)
      1522 characters are of type 'unord'
      7 characters are of user-defined type "polymorph-1"
      7 characters have weight 1
      1523 characters have weight 100
      980 characters are constant
      118 variable characters are parsimony-uninformative
      Number of (included) parsimony-informative characters = 432
  Gaps are treated as "missing"
  Multistate taxa interpreted as uncertainty
  
  Tree lengths written to file "C:\Dokumente und Einstellungen\Torsten
  Struck\Desktop\Permutations\Combined_Weighted_09_A_RAG.txt"

All trees have been cleared from memory.

 Constraints Node 10

Heuristic search settings:
  Optimality criterion = parsimony
    Character-status summary:
      4897 characters are excluded
      Of the remaining 1530 included characters:
        1 character is of type 'ord' (Wagner)
        1522 characters are of type 'unord'
        7 characters are of user-defined type "polymorph-1"
        7 characters have weight 1
        1523 characters have weight 100
        980 characters are constant
        118 variable characters are parsimony-uninformative
        Number of (included) parsimony-informative characters = 432
    Gaps are treated as "missing"
    Multistate taxa interpreted as uncertainty
  Starting tree(s) obtained via stepwise addition
  Addition sequence: random
    Number of replicates = 10
    Starting seed = 223852363
  Number of trees held at each step during stepwise addition = 1
  Branch-swapping algorithm: tree-bisection-reconnection (TBR)
  Steepest descent option not in effect
  No more than 100000 trees of score (length) greater than or equal to 1 will
     be saved in each replicate
  Initial 'MaxTrees' setting = 100 (will be auto-increased by 100)
  Branches collapsed (creating polytomies) if maximum branch length is zero
  'MulTrees' option in effect
  Keeping only trees compatible with constraint-tree "Node10"
  Trees are unrooted

Heuristic search completed
   Total number of rearrangements tried = 22899
   Score of best tree(s) found = 187475
   Number of trees retained = 2
   Time used = 0.15 sec

Tree-island profile:
                     First      Last                     First   Times
Island      Size      tree      tree        Score    replicate     hit
----------------------------------------------------------------------
     1         2         1         2       187475            1      10

Lengths of trees in memory:
  Character-status summary:
    4897 characters are excluded
    Of the remaining 1530 included characters:
      1 character is of type 'ord' (Wagner)
      1522 characters are of type 'unord'
      7 characters are of user-defined type "polymorph-1"
      7 characters have weight 1
      1523 characters have weight 100
      980 characters are constant
      118 variable characters are parsimony-uninformative
      Number of (included) parsimony-informative characters = 432
  Gaps are treated as "missing"
  Multistate taxa interpreted as uncertainty
  
  Tree lengths written to file "C:\Dokumente und Einstellungen\Torsten
  Struck\Desktop\Permutations\Combined_Weighted_10_N_RAG.txt"

Heuristic search settings:
  Optimality criterion = parsimony
    Character-status summary:
      4897 characters are excluded
      Of the remaining 1530 included characters:
        1 character is of type 'ord' (Wagner)
        1522 characters are of type 'unord'
        7 characters are of user-defined type "polymorph-1"
        7 characters have weight 1
        1523 characters have weight 100
        980 characters are constant
        118 variable characters are parsimony-uninformative
        Number of (included) parsimony-informative characters = 432
    Gaps are treated as "missing"
    Multistate taxa interpreted as uncertainty
  Starting tree(s) obtained via stepwise addition
  Addition sequence: random
    Number of replicates = 10
    Starting seed = 422071653
  Number of trees held at each step during stepwise addition = 1
  Branch-swapping algorithm: tree-bisection-reconnection (TBR)
  Steepest descent option not in effect
  No more than 100000 trees of score (length) greater than or equal to 1 will
     be saved in each replicate
  Initial 'MaxTrees' setting = 100 (will be auto-increased by 100)
  Branches collapsed (creating polytomies) if maximum branch length is zero
  'MulTrees' option in effect
  Keeping only trees NOT compatible with constraint-tree "Node10"
  Trees are unrooted

Heuristic search completed
   Total number of rearrangements tried = 67396
   Score of best tree(s) found = 186875
   Number of trees retained = 3
   Time used = 0.27 sec

Tree-island profile:
                     First      Last                     First   Times
Island      Size      tree      tree        Score    replicate     hit
----------------------------------------------------------------------
     1         2         1         2       186875            2       6
     2         1         3         3       186875            5       2
     3         6         -         -       187175            4       1
     4         1         -         -       187175            1       1

Lengths of trees in memory:
  Character-status summary:
    4897 characters are excluded
    Of the remaining 1530 included characters:
      1 character is of type 'ord' (Wagner)
      1522 characters are of type 'unord'
      7 characters are of user-defined type "polymorph-1"
      7 characters have weight 1
      1523 characters have weight 100
      980 characters are constant
      118 variable characters are parsimony-uninformative
      Number of (included) parsimony-informative characters = 432
  Gaps are treated as "missing"
  Multistate taxa interpreted as uncertainty
  
  Tree lengths written to file "C:\Dokumente und Einstellungen\Torsten
  Struck\Desktop\Permutations\Combined_Weighted_10_A_RAG.txt"

All trees have been cleared from memory.

 Constraints Node 11

Heuristic search settings:
  Optimality criterion = parsimony
    Character-status summary:
      4897 characters are excluded
      Of the remaining 1530 included characters:
        1 character is of type 'ord' (Wagner)
        1522 characters are of type 'unord'
        7 characters are of user-defined type "polymorph-1"
        7 characters have weight 1
        1523 characters have weight 100
        980 characters are constant
        118 variable characters are parsimony-uninformative
        Number of (included) parsimony-informative characters = 432
    Gaps are treated as "missing"
    Multistate taxa interpreted as uncertainty
  Starting tree(s) obtained via stepwise addition
  Addition sequence: random
    Number of replicates = 10
    Starting seed = 849332924
  Number of trees held at each step during stepwise addition = 1
  Branch-swapping algorithm: tree-bisection-reconnection (TBR)
  Steepest descent option not in effect
  No more than 100000 trees of score (length) greater than or equal to 1 will
     be saved in each replicate
  Initial 'MaxTrees' setting = 100 (will be auto-increased by 100)
  Branches collapsed (creating polytomies) if maximum branch length is zero
  'MulTrees' option in effect
  Keeping only trees compatible with constraint-tree "Node11"
  Trees are unrooted

Heuristic search completed
   Total number of rearrangements tried = 23484
   Score of best tree(s) found = 186975
   Number of trees retained = 2
   Time used = 0.19 sec

Tree-island profile:
                     First      Last                     First   Times
Island      Size      tree      tree        Score    replicate     hit
----------------------------------------------------------------------
     1         2         1         2       186975            1      10

Lengths of trees in memory:
  Character-status summary:
    4897 characters are excluded
    Of the remaining 1530 included characters:
      1 character is of type 'ord' (Wagner)
      1522 characters are of type 'unord'
      7 characters are of user-defined type "polymorph-1"
      7 characters have weight 1
      1523 characters have weight 100
      980 characters are constant
      118 variable characters are parsimony-uninformative
      Number of (included) parsimony-informative characters = 432
  Gaps are treated as "missing"
  Multistate taxa interpreted as uncertainty
  
  Tree lengths written to file "C:\Dokumente und Einstellungen\Torsten
  Struck\Desktop\Permutations\Combined_Weighted_11_N_RAG.txt"

Heuristic search settings:
  Optimality criterion = parsimony
    Character-status summary:
      4897 characters are excluded
      Of the remaining 1530 included characters:
        1 character is of type 'ord' (Wagner)
        1522 characters are of type 'unord'
        7 characters are of user-defined type "polymorph-1"
        7 characters have weight 1
        1523 characters have weight 100
        980 characters are constant
        118 variable characters are parsimony-uninformative
        Number of (included) parsimony-informative characters = 432
    Gaps are treated as "missing"
    Multistate taxa interpreted as uncertainty
  Starting tree(s) obtained via stepwise addition
  Addition sequence: random
    Number of replicates = 10
    Starting seed = 1899724615
  Number of trees held at each step during stepwise addition = 1
  Branch-swapping algorithm: tree-bisection-reconnection (TBR)
  Steepest descent option not in effect
  No more than 100000 trees of score (length) greater than or equal to 1 will
     be saved in each replicate
  Initial 'MaxTrees' setting = 100 (will be auto-increased by 100)
  Branches collapsed (creating polytomies) if maximum branch length is zero
  'MulTrees' option in effect
  Keeping only trees NOT compatible with constraint-tree "Node11"
  Trees are unrooted

Heuristic search completed
   Total number of rearrangements tried = 51986
   Score of best tree(s) found = 186875
   Number of trees retained = 3
   Time used = 0.23 sec

Tree-island profile:
                     First      Last                     First   Times
Island      Size      tree      tree        Score    replicate     hit
----------------------------------------------------------------------
     1         2         1         2       186875            1       7
     2         1         3         3       186875            3       3

Lengths of trees in memory:
  Character-status summary:
    4897 characters are excluded
    Of the remaining 1530 included characters:
      1 character is of type 'ord' (Wagner)
      1522 characters are of type 'unord'
      7 characters are of user-defined type "polymorph-1"
      7 characters have weight 1
      1523 characters have weight 100
      980 characters are constant
      118 variable characters are parsimony-uninformative
      Number of (included) parsimony-informative characters = 432
  Gaps are treated as "missing"
  Multistate taxa interpreted as uncertainty
  
  Tree lengths written to file "C:\Dokumente und Einstellungen\Torsten
  Struck\Desktop\Permutations\Combined_Weighted_11_A_RAG.txt"

All trees have been cleared from memory.

 Constraints Node 12

Heuristic search settings:
  Optimality criterion = parsimony
    Character-status summary:
      4897 characters are excluded
      Of the remaining 1530 included characters:
        1 character is of type 'ord' (Wagner)
        1522 characters are of type 'unord'
        7 characters are of user-defined type "polymorph-1"
        7 characters have weight 1
        1523 characters have weight 100
        980 characters are constant
        118 variable characters are parsimony-uninformative
        Number of (included) parsimony-informative characters = 432
    Gaps are treated as "missing"
    Multistate taxa interpreted as uncertainty
  Starting tree(s) obtained via stepwise addition
  Addition sequence: random
    Number of replicates = 10
    Starting seed = 1202815169
  Number of trees held at each step during stepwise addition = 1
  Branch-swapping algorithm: tree-bisection-reconnection (TBR)
  Steepest descent option not in effect
  No more than 100000 trees of score (length) greater than or equal to 1 will
     be saved in each replicate
  Initial 'MaxTrees' setting = 100 (will be auto-increased by 100)
  Branches collapsed (creating polytomies) if maximum branch length is zero
  'MulTrees' option in effect
  Keeping only trees compatible with constraint-tree "Node12"
  Trees are unrooted

Heuristic search completed
   Total number of rearrangements tried = 43316
   Score of best tree(s) found = 186875
   Number of trees retained = 2
   Time used = 0.20 sec

Tree-island profile:
                     First      Last                     First   Times
Island      Size      tree      tree        Score    replicate     hit
----------------------------------------------------------------------
     1         2         1         2       186875            1      10

Lengths of trees in memory:
  Character-status summary:
    4897 characters are excluded
    Of the remaining 1530 included characters:
      1 character is of type 'ord' (Wagner)
      1522 characters are of type 'unord'
      7 characters are of user-defined type "polymorph-1"
      7 characters have weight 1
      1523 characters have weight 100
      980 characters are constant
      118 variable characters are parsimony-uninformative
      Number of (included) parsimony-informative characters = 432
  Gaps are treated as "missing"
  Multistate taxa interpreted as uncertainty
  
  Tree lengths written to file "C:\Dokumente und Einstellungen\Torsten
  Struck\Desktop\Permutations\Combined_Weighted_12_N_RAG.txt"

Heuristic search settings:
  Optimality criterion = parsimony
    Character-status summary:
      4897 characters are excluded
      Of the remaining 1530 included characters:
        1 character is of type 'ord' (Wagner)
        1522 characters are of type 'unord'
        7 characters are of user-defined type "polymorph-1"
        7 characters have weight 1
        1523 characters have weight 100
        980 characters are constant
        118 variable characters are parsimony-uninformative
        Number of (included) parsimony-informative characters = 432
    Gaps are treated as "missing"
    Multistate taxa interpreted as uncertainty
  Starting tree(s) obtained via stepwise addition
  Addition sequence: random
    Number of replicates = 10
    Starting seed = 57065683
  Number of trees held at each step during stepwise addition = 1
  Branch-swapping algorithm: tree-bisection-reconnection (TBR)
  Steepest descent option not in effect
  No more than 100000 trees of score (length) greater than or equal to 1 will
     be saved in each replicate
  Initial 'MaxTrees' setting = 100 (will be auto-increased by 100)
  Branches collapsed (creating polytomies) if maximum branch length is zero
  'MulTrees' option in effect
  Keeping only trees NOT compatible with constraint-tree "Node12"
  Trees are unrooted

Heuristic search completed
   Total number of rearrangements tried = 68266
   Score of best tree(s) found = 186975
   Number of trees retained = 2
   Time used = 0.28 sec

Tree-island profile:
                     First      Last                     First   Times
Island      Size      tree      tree        Score    replicate     hit
----------------------------------------------------------------------
     1         2         1         2       186975            2       7
     2         6         -         -       187175            7       1
     3         3         -         -       187175           10       1
     4         1         -         -       187375            1       1

Lengths of trees in memory:
  Character-status summary:
    4897 characters are excluded
    Of the remaining 1530 included characters:
      1 character is of type 'ord' (Wagner)
      1522 characters are of type 'unord'
      7 characters are of user-defined type "polymorph-1"
      7 characters have weight 1
      1523 characters have weight 100
      980 characters are constant
      118 variable characters are parsimony-uninformative
      Number of (included) parsimony-informative characters = 432
  Gaps are treated as "missing"
  Multistate taxa interpreted as uncertainty
  
  Tree lengths written to file "C:\Dokumente und Einstellungen\Torsten
  Struck\Desktop\Permutations\Combined_Weighted_12_A_RAG.txt"

All trees have been cleared from memory.

 Constraints Node 13

Heuristic search settings:
  Optimality criterion = parsimony
    Character-status summary:
      4897 characters are excluded
      Of the remaining 1530 included characters:
        1 character is of type 'ord' (Wagner)
        1522 characters are of type 'unord'
        7 characters are of user-defined type "polymorph-1"
        7 characters have weight 1
        1523 characters have weight 100
        980 characters are constant
        118 variable characters are parsimony-uninformative
        Number of (included) parsimony-informative characters = 432
    Gaps are treated as "missing"
    Multistate taxa interpreted as uncertainty
  Starting tree(s) obtained via stepwise addition
  Addition sequence: random
    Number of replicates = 10
    Starting seed = 606451729
  Number of trees held at each step during stepwise addition = 1
  Branch-swapping algorithm: tree-bisection-reconnection (TBR)
  Steepest descent option not in effect
  No more than 100000 trees of score (length) greater than or equal to 1 will
     be saved in each replicate
  Initial 'MaxTrees' setting = 100 (will be auto-increased by 100)
  Branches collapsed (creating polytomies) if maximum branch length is zero
  'MulTrees' option in effect
  Keeping only trees compatible with constraint-tree "Node13"
  Trees are unrooted

Heuristic search completed
   Total number of rearrangements tried = 23200
   Score of best tree(s) found = 186875
   Number of trees retained = 2
   Time used = 0.18 sec

Tree-island profile:
                     First      Last                     First   Times
Island      Size      tree      tree        Score    replicate     hit
----------------------------------------------------------------------
     1         2         1         2       186875            1      10

Lengths of trees in memory:
  Character-status summary:
    4897 characters are excluded
    Of the remaining 1530 included characters:
      1 character is of type 'ord' (Wagner)
      1522 characters are of type 'unord'
      7 characters are of user-defined type "polymorph-1"
      7 characters have weight 1
      1523 characters have weight 100
      980 characters are constant
      118 variable characters are parsimony-uninformative
      Number of (included) parsimony-informative characters = 432
  Gaps are treated as "missing"
  Multistate taxa interpreted as uncertainty
  
  Tree lengths written to file "C:\Dokumente und Einstellungen\Torsten
  Struck\Desktop\Permutations\Combined_Weighted_13_N_RAG.txt"

Heuristic search settings:
  Optimality criterion = parsimony
    Character-status summary:
      4897 characters are excluded
      Of the remaining 1530 included characters:
        1 character is of type 'ord' (Wagner)
        1522 characters are of type 'unord'
        7 characters are of user-defined type "polymorph-1"
        7 characters have weight 1
        1523 characters have weight 100
        980 characters are constant
        118 variable characters are parsimony-uninformative
        Number of (included) parsimony-informative characters = 432
    Gaps are treated as "missing"
    Multistate taxa interpreted as uncertainty
  Starting tree(s) obtained via stepwise addition
  Addition sequence: random
    Number of replicates = 10
    Starting seed = 832616507
  Number of trees held at each step during stepwise addition = 1
  Branch-swapping algorithm: tree-bisection-reconnection (TBR)
  Steepest descent option not in effect
  No more than 100000 trees of score (length) greater than or equal to 1 will
     be saved in each replicate
  Initial 'MaxTrees' setting = 100 (will be auto-increased by 100)
  Branches collapsed (creating polytomies) if maximum branch length is zero
  'MulTrees' option in effect
  Keeping only trees NOT compatible with constraint-tree "Node13"
  Trees are unrooted

Heuristic search completed
   Total number of rearrangements tried = 104877
   Score of best tree(s) found = 186875
   Number of trees retained = 1
   Time used = 0.39 sec

Tree-island profile:
                     First      Last                     First   Times
Island      Size      tree      tree        Score    replicate     hit
----------------------------------------------------------------------
     1         1         1         1       186875            1       6
     2         1         -         -       186975            4       3*
     3         6         -         -       187175            9       1

Note(s):
    * Multiple hits on islands of unsaved trees may in fact represent
      different islands

Lengths of trees in memory:
  Character-status summary:
    4897 characters are excluded
    Of the remaining 1530 included characters:
      1 character is of type 'ord' (Wagner)
      1522 characters are of type 'unord'
      7 characters are of user-defined type "polymorph-1"
      7 characters have weight 1
      1523 characters have weight 100
      980 characters are constant
      118 variable characters are parsimony-uninformative
      Number of (included) parsimony-informative characters = 432
  Gaps are treated as "missing"
  Multistate taxa interpreted as uncertainty
  
  Tree lengths written to file "C:\Dokumente und Einstellungen\Torsten
  Struck\Desktop\Permutations\Combined_Weighted_13_A_RAG.txt"

All trees have been cleared from memory.

 Constraints Node 14

Heuristic search settings:
  Optimality criterion = parsimony
    Character-status summary:
      4897 characters are excluded
      Of the remaining 1530 included characters:
        1 character is of type 'ord' (Wagner)
        1522 characters are of type 'unord'
        7 characters are of user-defined type "polymorph-1"
        7 characters have weight 1
        1523 characters have weight 100
        980 characters are constant
        118 variable characters are parsimony-uninformative
        Number of (included) parsimony-informative characters = 432
    Gaps are treated as "missing"
    Multistate taxa interpreted as uncertainty
  Starting tree(s) obtained via stepwise addition
  Addition sequence: random
    Number of replicates = 10
    Starting seed = 1089434583
  Number of trees held at each step during stepwise addition = 1
  Branch-swapping algorithm: tree-bisection-reconnection (TBR)
  Steepest descent option not in effect
  No more than 100000 trees of score (length) greater than or equal to 1 will
     be saved in each replicate
  Initial 'MaxTrees' setting = 100 (will be auto-increased by 100)
  Branches collapsed (creating polytomies) if maximum branch length is zero
  'MulTrees' option in effect
  Keeping only trees compatible with constraint-tree "Node14"
  Trees are unrooted

Heuristic search completed
   Total number of rearrangements tried = 43568
   Score of best tree(s) found = 186875
   Number of trees retained = 3
   Time used = 0.21 sec

Tree-island profile:
                     First      Last                     First   Times
Island      Size      tree      tree        Score    replicate     hit
----------------------------------------------------------------------
     1         2         1         2       186875            1       8
     2         1         3         3       186875            8       1
     3         1         -         -       187175            5       1

Lengths of trees in memory:
  Character-status summary:
    4897 characters are excluded
    Of the remaining 1530 included characters:
      1 character is of type 'ord' (Wagner)
      1522 characters are of type 'unord'
      7 characters are of user-defined type "polymorph-1"
      7 characters have weight 1
      1523 characters have weight 100
      980 characters are constant
      118 variable characters are parsimony-uninformative
      Number of (included) parsimony-informative characters = 432
  Gaps are treated as "missing"
  Multistate taxa interpreted as uncertainty
  
  Tree lengths written to file "C:\Dokumente und Einstellungen\Torsten
  Struck\Desktop\Permutations\Combined_Weighted_14_N_RAG.txt"

Heuristic search settings:
  Optimality criterion = parsimony
    Character-status summary:
      4897 characters are excluded
      Of the remaining 1530 included characters:
        1 character is of type 'ord' (Wagner)
        1522 characters are of type 'unord'
        7 characters are of user-defined type "polymorph-1"
        7 characters have weight 1
        1523 characters have weight 100
        980 characters are constant
        118 variable characters are parsimony-uninformative
        Number of (included) parsimony-informative characters = 432
    Gaps are treated as "missing"
    Multistate taxa interpreted as uncertainty
  Starting tree(s) obtained via stepwise addition
  Addition sequence: random
    Number of replicates = 10
    Starting seed = 1010415181
  Number of trees held at each step during stepwise addition = 1
  Branch-swapping algorithm: tree-bisection-reconnection (TBR)
  Steepest descent option not in effect
  No more than 100000 trees of score (length) greater than or equal to 1 will
     be saved in each replicate
  Initial 'MaxTrees' setting = 100 (will be auto-increased by 100)
  Branches collapsed (creating polytomies) if maximum branch length is zero
  'MulTrees' option in effect
  Keeping only trees NOT compatible with constraint-tree "Node14"
  Trees are unrooted

Heuristic search completed
   Total number of rearrangements tried = 42853
   Score of best tree(s) found = 188375
   Number of trees retained = 3
   Time used = 0.19 sec

Tree-island profile:
                     First      Last                     First   Times
Island      Size      tree      tree        Score    replicate     hit
----------------------------------------------------------------------
     1         1         1         1       188375            1       2
     2         2         2         3       188375            2       6
     3         1         -         -       188700           10       1
     4         2         -         -       188900            6       1

Lengths of trees in memory:
  Character-status summary:
    4897 characters are excluded
    Of the remaining 1530 included characters:
      1 character is of type 'ord' (Wagner)
      1522 characters are of type 'unord'
      7 characters are of user-defined type "polymorph-1"
      7 characters have weight 1
      1523 characters have weight 100
      980 characters are constant
      118 variable characters are parsimony-uninformative
      Number of (included) parsimony-informative characters = 432
  Gaps are treated as "missing"
  Multistate taxa interpreted as uncertainty
  
  Tree lengths written to file "C:\Dokumente und Einstellungen\Torsten
  Struck\Desktop\Permutations\Combined_Weighted_14_A_RAG.txt"

All trees have been cleared from memory.

 Constraints Node 15

Heuristic search settings:
  Optimality criterion = parsimony
    Character-status summary:
      4897 characters are excluded
      Of the remaining 1530 included characters:
        1 character is of type 'ord' (Wagner)
        1522 characters are of type 'unord'
        7 characters are of user-defined type "polymorph-1"
        7 characters have weight 1
        1523 characters have weight 100
        980 characters are constant
        118 variable characters are parsimony-uninformative
        Number of (included) parsimony-informative characters = 432
    Gaps are treated as "missing"
    Multistate taxa interpreted as uncertainty
  Starting tree(s) obtained via stepwise addition
  Addition sequence: random
    Number of replicates = 10
    Starting seed = 2082793530
  Number of trees held at each step during stepwise addition = 1
  Branch-swapping algorithm: tree-bisection-reconnection (TBR)
  Steepest descent option not in effect
  No more than 100000 trees of score (length) greater than or equal to 1 will
     be saved in each replicate
  Initial 'MaxTrees' setting = 100 (will be auto-increased by 100)
  Branches collapsed (creating polytomies) if maximum branch length is zero
  'MulTrees' option in effect
  Keeping only trees compatible with constraint-tree "Node15"
  Trees are unrooted

Heuristic search completed
   Total number of rearrangements tried = 44003
   Score of best tree(s) found = 186875
   Number of trees retained = 1
   Time used = 0.22 sec

Tree-island profile:
                     First      Last                     First   Times
Island      Size      tree      tree        Score    replicate     hit
----------------------------------------------------------------------
     1         1         1         1       186875            1       7
     2         2         -         -       187175            6       1
     3         1         -         -       187175            8       2*

Note(s):
    * Multiple hits on islands of unsaved trees may in fact represent
      different islands

Lengths of trees in memory:
  Character-status summary:
    4897 characters are excluded
    Of the remaining 1530 included characters:
      1 character is of type 'ord' (Wagner)
      1522 characters are of type 'unord'
      7 characters are of user-defined type "polymorph-1"
      7 characters have weight 1
      1523 characters have weight 100
      980 characters are constant
      118 variable characters are parsimony-uninformative
      Number of (included) parsimony-informative characters = 432
  Gaps are treated as "missing"
  Multistate taxa interpreted as uncertainty
  
  Tree lengths written to file "C:\Dokumente und Einstellungen\Torsten
  Struck\Desktop\Permutations\Combined_Weighted_15_N_RAG.txt"

Heuristic search settings:
  Optimality criterion = parsimony
    Character-status summary:
      4897 characters are excluded
      Of the remaining 1530 included characters:
        1 character is of type 'ord' (Wagner)
        1522 characters are of type 'unord'
        7 characters are of user-defined type "polymorph-1"
        7 characters have weight 1
        1523 characters have weight 100
        980 characters are constant
        118 variable characters are parsimony-uninformative
        Number of (included) parsimony-informative characters = 432
    Gaps are treated as "missing"
    Multistate taxa interpreted as uncertainty
  Starting tree(s) obtained via stepwise addition
  Addition sequence: random
    Number of replicates = 10
    Starting seed = 151192489
  Number of trees held at each step during stepwise addition = 1
  Branch-swapping algorithm: tree-bisection-reconnection (TBR)
  Steepest descent option not in effect
  No more than 100000 trees of score (length) greater than or equal to 1 will
     be saved in each replicate
  Initial 'MaxTrees' setting = 100 (will be auto-increased by 100)
  Branches collapsed (creating polytomies) if maximum branch length is zero
  'MulTrees' option in effect
  Keeping only trees NOT compatible with constraint-tree "Node15"
  Trees are unrooted

Heuristic search completed
   Total number of rearrangements tried = 48686
   Score of best tree(s) found = 186875
   Number of trees retained = 2
   Time used = 0.21 sec

Tree-island profile:
                     First      Last                     First   Times
Island      Size      tree      tree        Score    replicate     hit
----------------------------------------------------------------------
     1         2         1         2       186875            1      10

Lengths of trees in memory:
  Character-status summary:
    4897 characters are excluded
    Of the remaining 1530 included characters:
      1 character is of type 'ord' (Wagner)
      1522 characters are of type 'unord'
      7 characters are of user-defined type "polymorph-1"
      7 characters have weight 1
      1523 characters have weight 100
      980 characters are constant
      118 variable characters are parsimony-uninformative
      Number of (included) parsimony-informative characters = 432
  Gaps are treated as "missing"
  Multistate taxa interpreted as uncertainty
  
  Tree lengths written to file "C:\Dokumente und Einstellungen\Torsten
  Struck\Desktop\Permutations\Combined_Weighted_15_A_RAG.txt"

All trees have been cleared from memory.

 Constraints Node 16

Heuristic search settings:
  Optimality criterion = parsimony
    Character-status summary:
      4897 characters are excluded
      Of the remaining 1530 included characters:
        1 character is of type 'ord' (Wagner)
        1522 characters are of type 'unord'
        7 characters are of user-defined type "polymorph-1"
        7 characters have weight 1
        1523 characters have weight 100
        980 characters are constant
        118 variable characters are parsimony-uninformative
        Number of (included) parsimony-informative characters = 432
    Gaps are treated as "missing"
    Multistate taxa interpreted as uncertainty
  Starting tree(s) obtained via stepwise addition
  Addition sequence: random
    Number of replicates = 10
    Starting seed = 623726785
  Number of trees held at each step during stepwise addition = 1
  Branch-swapping algorithm: tree-bisection-reconnection (TBR)
  Steepest descent option not in effect
  No more than 100000 trees of score (length) greater than or equal to 1 will
     be saved in each replicate
  Initial 'MaxTrees' setting = 100 (will be auto-increased by 100)
  Branches collapsed (creating polytomies) if maximum branch length is zero
  'MulTrees' option in effect
  Keeping only trees compatible with constraint-tree "Node16"
  Trees are unrooted

Heuristic search completed
   Total number of rearrangements tried = 58003
   Score of best tree(s) found = 186875
   Number of trees retained = 3
   Time used = 0.26 sec

Tree-island profile:
                     First      Last                     First   Times
Island      Size      tree      tree        Score    replicate     hit
----------------------------------------------------------------------
     1         2         1         2       186875            1       7
     2         1         3         3       186875            9       1
     3         6         -         -       187175           10       1
     4         1         -         -       187175            6       1

Lengths of trees in memory:
  Character-status summary:
    4897 characters are excluded
    Of the remaining 1530 included characters:
      1 character is of type 'ord' (Wagner)
      1522 characters are of type 'unord'
      7 characters are of user-defined type "polymorph-1"
      7 characters have weight 1
      1523 characters have weight 100
      980 characters are constant
      118 variable characters are parsimony-uninformative
      Number of (included) parsimony-informative characters = 432
  Gaps are treated as "missing"
  Multistate taxa interpreted as uncertainty
  
  Tree lengths written to file "C:\Dokumente und Einstellungen\Torsten
  Struck\Desktop\Permutations\Combined_Weighted_16_N_RAG.txt"

Heuristic search settings:
  Optimality criterion = parsimony
    Character-status summary:
      4897 characters are excluded
      Of the remaining 1530 included characters:
        1 character is of type 'ord' (Wagner)
        1522 characters are of type 'unord'
        7 characters are of user-defined type "polymorph-1"
        7 characters have weight 1
        1523 characters have weight 100
        980 characters are constant
        118 variable characters are parsimony-uninformative
        Number of (included) parsimony-informative characters = 432
    Gaps are treated as "missing"
    Multistate taxa interpreted as uncertainty
  Starting tree(s) obtained via stepwise addition
  Addition sequence: random
    Number of replicates = 10
    Starting seed = 924817799
  Number of trees held at each step during stepwise addition = 1
  Branch-swapping algorithm: tree-bisection-reconnection (TBR)
  Steepest descent option not in effect
  No more than 100000 trees of score (length) greater than or equal to 1 will
     be saved in each replicate
  Initial 'MaxTrees' setting = 100 (will be auto-increased by 100)
  Branches collapsed (creating polytomies) if maximum branch length is zero
  'MulTrees' option in effect
  Keeping only trees NOT compatible with constraint-tree "Node16"
  Trees are unrooted

Heuristic search completed
   Total number of rearrangements tried = 66453
   Score of best tree(s) found = 190125
   Number of trees retained = 1
   Time used = 0.28 sec

Tree-island profile:
                     First      Last                     First   Times
Island      Size      tree      tree        Score    replicate     hit
----------------------------------------------------------------------
     1         1         1         1       190125            5       2
     2         4         -         -       190925            2       3*
     3         1         -         -       190925            1       3*
     4         3         -         -       191025            3       1
     5         0         -         -       191025            4       1

Note(s):
    * Multiple hits on islands of unsaved trees may in fact represent
      different islands

Lengths of trees in memory:
  Character-status summary:
    4897 characters are excluded
    Of the remaining 1530 included characters:
      1 character is of type 'ord' (Wagner)
      1522 characters are of type 'unord'
      7 characters are of user-defined type "polymorph-1"
      7 characters have weight 1
      1523 characters have weight 100
      980 characters are constant
      118 variable characters are parsimony-uninformative
      Number of (included) parsimony-informative characters = 432
  Gaps are treated as "missing"
  Multistate taxa interpreted as uncertainty
  
  Tree lengths written to file "C:\Dokumente und Einstellungen\Torsten
  Struck\Desktop\Permutations\Combined_Weighted_16_A_RAG.txt"

All trees have been cleared from memory.

 Constraints Node 17

Heuristic search settings:
  Optimality criterion = parsimony
    Character-status summary:
      4897 characters are excluded
      Of the remaining 1530 included characters:
        1 character is of type 'ord' (Wagner)
        1522 characters are of type 'unord'
        7 characters are of user-defined type "polymorph-1"
        7 characters have weight 1
        1523 characters have weight 100
        980 characters are constant
        118 variable characters are parsimony-uninformative
        Number of (included) parsimony-informative characters = 432
    Gaps are treated as "missing"
    Multistate taxa interpreted as uncertainty
  Starting tree(s) obtained via stepwise addition
  Addition sequence: random
    Number of replicates = 10
    Starting seed = 495881107
  Number of trees held at each step during stepwise addition = 1
  Branch-swapping algorithm: tree-bisection-reconnection (TBR)
  Steepest descent option not in effect
  No more than 100000 trees of score (length) greater than or equal to 1 will
     be saved in each replicate
  Initial 'MaxTrees' setting = 100 (will be auto-increased by 100)
  Branches collapsed (creating polytomies) if maximum branch length is zero
  'MulTrees' option in effect
  Keeping only trees compatible with constraint-tree "Node17"
  Trees are unrooted

Heuristic search completed
   Total number of rearrangements tried = 40839
   Score of best tree(s) found = 186875
   Number of trees retained = 2
   Time used = 0.23 sec

Tree-island profile:
                     First      Last                     First   Times
Island      Size      tree      tree        Score    replicate     hit
----------------------------------------------------------------------
     1         2         1         2       186875            1       9
     2         6         -         -       187175            3       1

Lengths of trees in memory:
  Character-status summary:
    4897 characters are excluded
    Of the remaining 1530 included characters:
      1 character is of type 'ord' (Wagner)
      1522 characters are of type 'unord'
      7 characters are of user-defined type "polymorph-1"
      7 characters have weight 1
      1523 characters have weight 100
      980 characters are constant
      118 variable characters are parsimony-uninformative
      Number of (included) parsimony-informative characters = 432
  Gaps are treated as "missing"
  Multistate taxa interpreted as uncertainty
  
  Tree lengths written to file "C:\Dokumente und Einstellungen\Torsten
  Struck\Desktop\Permutations\Combined_Weighted_17_N_RAG.txt"

Heuristic search settings:
  Optimality criterion = parsimony
    Character-status summary:
      4897 characters are excluded
      Of the remaining 1530 included characters:
        1 character is of type 'ord' (Wagner)
        1522 characters are of type 'unord'
        7 characters are of user-defined type "polymorph-1"
        7 characters have weight 1
        1523 characters have weight 100
        980 characters are constant
        118 variable characters are parsimony-uninformative
        Number of (included) parsimony-informative characters = 432
    Gaps are treated as "missing"
    Multistate taxa interpreted as uncertainty
  Starting tree(s) obtained via stepwise addition
  Addition sequence: random
    Number of replicates = 10
    Starting seed = 720237359
  Number of trees held at each step during stepwise addition = 1
  Branch-swapping algorithm: tree-bisection-reconnection (TBR)
  Steepest descent option not in effect
  No more than 100000 trees of score (length) greater than or equal to 1 will
     be saved in each replicate
  Initial 'MaxTrees' setting = 100 (will be auto-increased by 100)
  Branches collapsed (creating polytomies) if maximum branch length is zero
  'MulTrees' option in effect
  Keeping only trees NOT compatible with constraint-tree "Node17"
  Trees are unrooted

Heuristic search completed
   Total number of rearrangements tried = 43455
   Score of best tree(s) found = 187075
   Number of trees retained = 1
   Time used = 0.21 sec

Tree-island profile:
                     First      Last                     First   Times
Island      Size      tree      tree        Score    replicate     hit
----------------------------------------------------------------------
     1         1         1         1       187075            1       7
     2         1         -         -       188175            6       3*

Note(s):
    * Multiple hits on islands of unsaved trees may in fact represent
      different islands

Lengths of trees in memory:
  Character-status summary:
    4897 characters are excluded
    Of the remaining 1530 included characters:
      1 character is of type 'ord' (Wagner)
      1522 characters are of type 'unord'
      7 characters are of user-defined type "polymorph-1"
      7 characters have weight 1
      1523 characters have weight 100
      980 characters are constant
      118 variable characters are parsimony-uninformative
      Number of (included) parsimony-informative characters = 432
  Gaps are treated as "missing"
  Multistate taxa interpreted as uncertainty
  
  Tree lengths written to file "C:\Dokumente und Einstellungen\Torsten
  Struck\Desktop\Permutations\Combined_Weighted_17_A_RAG.txt"

All trees have been cleared from memory.

 Constraints Node 18

Heuristic search settings:
  Optimality criterion = parsimony
    Character-status summary:
      4897 characters are excluded
      Of the remaining 1530 included characters:
        1 character is of type 'ord' (Wagner)
        1522 characters are of type 'unord'
        7 characters are of user-defined type "polymorph-1"
        7 characters have weight 1
        1523 characters have weight 100
        980 characters are constant
        118 variable characters are parsimony-uninformative
        Number of (included) parsimony-informative characters = 432
    Gaps are treated as "missing"
    Multistate taxa interpreted as uncertainty
  Starting tree(s) obtained via stepwise addition
  Addition sequence: random
    Number of replicates = 10
    Starting seed = 966630161
  Number of trees held at each step during stepwise addition = 1
  Branch-swapping algorithm: tree-bisection-reconnection (TBR)
  Steepest descent option not in effect
  No more than 100000 trees of score (length) greater than or equal to 1 will
     be saved in each replicate
  Initial 'MaxTrees' setting = 100 (will be auto-increased by 100)
  Branches collapsed (creating polytomies) if maximum branch length is zero
  'MulTrees' option in effect
  Keeping only trees compatible with constraint-tree "Node18"
  Trees are unrooted

Heuristic search completed
   Total number of rearrangements tried = 47144
   Score of best tree(s) found = 186875
   Number of trees retained = 3
   Time used = 0.22 sec

Tree-island profile:
                     First      Last                     First   Times
Island      Size      tree      tree        Score    replicate     hit
----------------------------------------------------------------------
     1         2         1         2       186875            1       7
     2         1         3         3       186875            4       2
     3         1         -         -       187175            8       1

Lengths of trees in memory:
  Character-status summary:
    4897 characters are excluded
    Of the remaining 1530 included characters:
      1 character is of type 'ord' (Wagner)
      1522 characters are of type 'unord'
      7 characters are of user-defined type "polymorph-1"
      7 characters have weight 1
      1523 characters have weight 100
      980 characters are constant
      118 variable characters are parsimony-uninformative
      Number of (included) parsimony-informative characters = 432
  Gaps are treated as "missing"
  Multistate taxa interpreted as uncertainty
  
  Tree lengths written to file "C:\Dokumente und Einstellungen\Torsten
  Struck\Desktop\Permutations\Combined_Weighted_18_N_RAG.txt"

Heuristic search settings:
  Optimality criterion = parsimony
    Character-status summary:
      4897 characters are excluded
      Of the remaining 1530 included characters:
        1 character is of type 'ord' (Wagner)
        1522 characters are of type 'unord'
        7 characters are of user-defined type "polymorph-1"
        7 characters have weight 1
        1523 characters have weight 100
        980 characters are constant
        118 variable characters are parsimony-uninformative
        Number of (included) parsimony-informative characters = 432
    Gaps are treated as "missing"
    Multistate taxa interpreted as uncertainty
  Starting tree(s) obtained via stepwise addition
  Addition sequence: random
    Number of replicates = 10
    Starting seed = 923707178
  Number of trees held at each step during stepwise addition = 1
  Branch-swapping algorithm: tree-bisection-reconnection (TBR)
  Steepest descent option not in effect
  No more than 100000 trees of score (length) greater than or equal to 1 will
     be saved in each replicate
  Initial 'MaxTrees' setting = 100 (will be auto-increased by 100)
  Branches collapsed (creating polytomies) if maximum branch length is zero
  'MulTrees' option in effect
  Keeping only trees NOT compatible with constraint-tree "Node18"
  Trees are unrooted

Heuristic search completed
   Total number of rearrangements tried = 54416
   Score of best tree(s) found = 189675
   Number of trees retained = 5
   Time used = 0.24 sec

Tree-island profile:
                     First      Last                     First   Times
Island      Size      tree      tree        Score    replicate     hit
----------------------------------------------------------------------
     1         1         1         1       189675            1       3
     2         3         2         4       189675            3       5
     3         1         5         5       189675            7       1
     4         2         -         -       189775            5       1

Lengths of trees in memory:
  Character-status summary:
    4897 characters are excluded
    Of the remaining 1530 included characters:
      1 character is of type 'ord' (Wagner)
      1522 characters are of type 'unord'
      7 characters are of user-defined type "polymorph-1"
      7 characters have weight 1
      1523 characters have weight 100
      980 characters are constant
      118 variable characters are parsimony-uninformative
      Number of (included) parsimony-informative characters = 432
  Gaps are treated as "missing"
  Multistate taxa interpreted as uncertainty
  
  Tree lengths written to file "C:\Dokumente und Einstellungen\Torsten
  Struck\Desktop\Permutations\Combined_Weighted_18_A_RAG.txt"

All trees have been cleared from memory.

 Constraints Node 19

Heuristic search settings:
  Optimality criterion = parsimony
    Character-status summary:
      4897 characters are excluded
      Of the remaining 1530 included characters:
        1 character is of type 'ord' (Wagner)
        1522 characters are of type 'unord'
        7 characters are of user-defined type "polymorph-1"
        7 characters have weight 1
        1523 characters have weight 100
        980 characters are constant
        118 variable characters are parsimony-uninformative
        Number of (included) parsimony-informative characters = 432
    Gaps are treated as "missing"
    Multistate taxa interpreted as uncertainty
  Starting tree(s) obtained via stepwise addition
  Addition sequence: random
    Number of replicates = 10
    Starting seed = 1189856063
  Number of trees held at each step during stepwise addition = 1
  Branch-swapping algorithm: tree-bisection-reconnection (TBR)
  Steepest descent option not in effect
  No more than 100000 trees of score (length) greater than or equal to 1 will
     be saved in each replicate
  Initial 'MaxTrees' setting = 100 (will be auto-increased by 100)
  Branches collapsed (creating polytomies) if maximum branch length is zero
  'MulTrees' option in effect
  Keeping only trees compatible with constraint-tree "Node19"
  Trees are unrooted

Heuristic search completed
   Total number of rearrangements tried = 23380
   Score of best tree(s) found = 187275
   Number of trees retained = 1
   Time used = 0.17 sec

Tree-island profile:
                     First      Last                     First   Times
Island      Size      tree      tree        Score    replicate     hit
----------------------------------------------------------------------
     1         1         1         1       187275            1      10

Lengths of trees in memory:
  Character-status summary:
    4897 characters are excluded
    Of the remaining 1530 included characters:
      1 character is of type 'ord' (Wagner)
      1522 characters are of type 'unord'
      7 characters are of user-defined type "polymorph-1"
      7 characters have weight 1
      1523 characters have weight 100
      980 characters are constant
      118 variable characters are parsimony-uninformative
      Number of (included) parsimony-informative characters = 432
  Gaps are treated as "missing"
  Multistate taxa interpreted as uncertainty
  
  Tree lengths written to file "C:\Dokumente und Einstellungen\Torsten
  Struck\Desktop\Permutations\Combined_Weighted_19_N_RAG.txt"

Heuristic search settings:
  Optimality criterion = parsimony
    Character-status summary:
      4897 characters are excluded
      Of the remaining 1530 included characters:
        1 character is of type 'ord' (Wagner)
        1522 characters are of type 'unord'
        7 characters are of user-defined type "polymorph-1"
        7 characters have weight 1
        1523 characters have weight 100
        980 characters are constant
        118 variable characters are parsimony-uninformative
        Number of (included) parsimony-informative characters = 432
    Gaps are treated as "missing"
    Multistate taxa interpreted as uncertainty
  Starting tree(s) obtained via stepwise addition
  Addition sequence: random
    Number of replicates = 10
    Starting seed = 985867353
  Number of trees held at each step during stepwise addition = 1
  Branch-swapping algorithm: tree-bisection-reconnection (TBR)
  Steepest descent option not in effect
  No more than 100000 trees of score (length) greater than or equal to 1 will
     be saved in each replicate
  Initial 'MaxTrees' setting = 100 (will be auto-increased by 100)
  Branches collapsed (creating polytomies) if maximum branch length is zero
  'MulTrees' option in effect
  Keeping only trees NOT compatible with constraint-tree "Node19"
  Trees are unrooted

Heuristic search completed
   Total number of rearrangements tried = 53454
   Score of best tree(s) found = 186875
   Number of trees retained = 3
   Time used = 0.23 sec

Tree-island profile:
                     First      Last                     First   Times
Island      Size      tree      tree        Score    replicate     hit
----------------------------------------------------------------------
     1         2         1         2       186875            1       8
     2         1         3         3       186875            4       2

Lengths of trees in memory:
  Character-status summary:
    4897 characters are excluded
    Of the remaining 1530 included characters:
      1 character is of type 'ord' (Wagner)
      1522 characters are of type 'unord'
      7 characters are of user-defined type "polymorph-1"
      7 characters have weight 1
      1523 characters have weight 100
      980 characters are constant
      118 variable characters are parsimony-uninformative
      Number of (included) parsimony-informative characters = 432
  Gaps are treated as "missing"
  Multistate taxa interpreted as uncertainty
  
  Tree lengths written to file "C:\Dokumente und Einstellungen\Torsten
  Struck\Desktop\Permutations\Combined_Weighted_19_A_RAG.txt"

All trees have been cleared from memory.

 Constraints Node 20

Heuristic search settings:
  Optimality criterion = parsimony
    Character-status summary:
      4897 characters are excluded
      Of the remaining 1530 included characters:
        1 character is of type 'ord' (Wagner)
        1522 characters are of type 'unord'
        7 characters are of user-defined type "polymorph-1"
        7 characters have weight 1
        1523 characters have weight 100
        980 characters are constant
        118 variable characters are parsimony-uninformative
        Number of (included) parsimony-informative characters = 432
    Gaps are treated as "missing"
    Multistate taxa interpreted as uncertainty
  Starting tree(s) obtained via stepwise addition
  Addition sequence: random
    Number of replicates = 10
    Starting seed = 2125425511
  Number of trees held at each step during stepwise addition = 1
  Branch-swapping algorithm: tree-bisection-reconnection (TBR)
  Steepest descent option not in effect
  No more than 100000 trees of score (length) greater than or equal to 1 will
     be saved in each replicate
  Initial 'MaxTrees' setting = 100 (will be auto-increased by 100)
  Branches collapsed (creating polytomies) if maximum branch length is zero
  'MulTrees' option in effect
  Keeping only trees compatible with constraint-tree "Node20"
  Trees are unrooted

Heuristic search completed
   Total number of rearrangements tried = 22009
   Score of best tree(s) found = 187175
   Number of trees retained = 2
   Time used = 0.18 sec

Tree-island profile:
                     First      Last                     First   Times
Island      Size      tree      tree        Score    replicate     hit
----------------------------------------------------------------------
     1         2         1         2       187175            1      10

Lengths of trees in memory:
  Character-status summary:
    4897 characters are excluded
    Of the remaining 1530 included characters:
      1 character is of type 'ord' (Wagner)
      1522 characters are of type 'unord'
      7 characters are of user-defined type "polymorph-1"
      7 characters have weight 1
      1523 characters have weight 100
      980 characters are constant
      118 variable characters are parsimony-uninformative
      Number of (included) parsimony-informative characters = 432
  Gaps are treated as "missing"
  Multistate taxa interpreted as uncertainty
  
  Tree lengths written to file "C:\Dokumente und Einstellungen\Torsten
  Struck\Desktop\Permutations\Combined_Weighted_20_N_RAG.txt"

Heuristic search settings:
  Optimality criterion = parsimony
    Character-status summary:
      4897 characters are excluded
      Of the remaining 1530 included characters:
        1 character is of type 'ord' (Wagner)
        1522 characters are of type 'unord'
        7 characters are of user-defined type "polymorph-1"
        7 characters have weight 1
        1523 characters have weight 100
        980 characters are constant
        118 variable characters are parsimony-uninformative
        Number of (included) parsimony-informative characters = 432
    Gaps are treated as "missing"
    Multistate taxa interpreted as uncertainty
  Starting tree(s) obtained via stepwise addition
  Addition sequence: random
    Number of replicates = 10
    Starting seed = 1894346102
  Number of trees held at each step during stepwise addition = 1
  Branch-swapping algorithm: tree-bisection-reconnection (TBR)
  Steepest descent option not in effect
  No more than 100000 trees of score (length) greater than or equal to 1 will
     be saved in each replicate
  Initial 'MaxTrees' setting = 100 (will be auto-increased by 100)
  Branches collapsed (creating polytomies) if maximum branch length is zero
  'MulTrees' option in effect
  Keeping only trees NOT compatible with constraint-tree "Node20"
  Trees are unrooted

Heuristic search completed
   Total number of rearrangements tried = 54718
   Score of best tree(s) found = 186875
   Number of trees retained = 3
   Time used = 0.23 sec

Tree-island profile:
                     First      Last                     First   Times
Island      Size      tree      tree        Score    replicate     hit
----------------------------------------------------------------------
     1         2         1         2       186875            1       7
     2         1         3         3       186875            9       1
     3         4         -         -       187175            6       1
     4         1         -         -       187175            8       1

Lengths of trees in memory:
  Character-status summary:
    4897 characters are excluded
    Of the remaining 1530 included characters:
      1 character is of type 'ord' (Wagner)
      1522 characters are of type 'unord'
      7 characters are of user-defined type "polymorph-1"
      7 characters have weight 1
      1523 characters have weight 100
      980 characters are constant
      118 variable characters are parsimony-uninformative
      Number of (included) parsimony-informative characters = 432
  Gaps are treated as "missing"
  Multistate taxa interpreted as uncertainty
  
  Tree lengths written to file "C:\Dokumente und Einstellungen\Torsten
  Struck\Desktop\Permutations\Combined_Weighted_20_A_RAG.txt"

All trees have been cleared from memory.

 Constraints Node 21

Heuristic search settings:
  Optimality criterion = parsimony
    Character-status summary:
      4897 characters are excluded
      Of the remaining 1530 included characters:
        1 character is of type 'ord' (Wagner)
        1522 characters are of type 'unord'
        7 characters are of user-defined type "polymorph-1"
        7 characters have weight 1
        1523 characters have weight 100
        980 characters are constant
        118 variable characters are parsimony-uninformative
        Number of (included) parsimony-informative characters = 432
    Gaps are treated as "missing"
    Multistate taxa interpreted as uncertainty
  Starting tree(s) obtained via stepwise addition
  Addition sequence: random
    Number of replicates = 10
    Starting seed = 24934319
  Number of trees held at each step during stepwise addition = 1
  Branch-swapping algorithm: tree-bisection-reconnection (TBR)
  Steepest descent option not in effect
  No more than 100000 trees of score (length) greater than or equal to 1 will
     be saved in each replicate
  Initial 'MaxTrees' setting = 100 (will be auto-increased by 100)
  Branches collapsed (creating polytomies) if maximum branch length is zero
  'MulTrees' option in effect
  Keeping only trees compatible with constraint-tree "Node21"
  Trees are unrooted

Heuristic search completed
   Total number of rearrangements tried = 33543
   Score of best tree(s) found = 186875
   Number of trees retained = 2
   Time used = 0.18 sec

Tree-island profile:
                     First      Last                     First   Times
Island      Size      tree      tree        Score    replicate     hit
----------------------------------------------------------------------
     1         2         1         2       186875            1      10

Lengths of trees in memory:
  Character-status summary:
    4897 characters are excluded
    Of the remaining 1530 included characters:
      1 character is of type 'ord' (Wagner)
      1522 characters are of type 'unord'
      7 characters are of user-defined type "polymorph-1"
      7 characters have weight 1
      1523 characters have weight 100
      980 characters are constant
      118 variable characters are parsimony-uninformative
      Number of (included) parsimony-informative characters = 432
  Gaps are treated as "missing"
  Multistate taxa interpreted as uncertainty
  
  Tree lengths written to file "C:\Dokumente und Einstellungen\Torsten
  Struck\Desktop\Permutations\Combined_Weighted_21_N_RAG.txt"

Heuristic search settings:
  Optimality criterion = parsimony
    Character-status summary:
      4897 characters are excluded
      Of the remaining 1530 included characters:
        1 character is of type 'ord' (Wagner)
        1522 characters are of type 'unord'
        7 characters are of user-defined type "polymorph-1"
        7 characters have weight 1
        1523 characters have weight 100
        980 characters are constant
        118 variable characters are parsimony-uninformative
        Number of (included) parsimony-informative characters = 432
    Gaps are treated as "missing"
    Multistate taxa interpreted as uncertainty
  Starting tree(s) obtained via stepwise addition
  Addition sequence: random
    Number of replicates = 10
    Starting seed = 678976601
  Number of trees held at each step during stepwise addition = 1
  Branch-swapping algorithm: tree-bisection-reconnection (TBR)
  Steepest descent option not in effect
  No more than 100000 trees of score (length) greater than or equal to 1 will
     be saved in each replicate
  Initial 'MaxTrees' setting = 100 (will be auto-increased by 100)
  Branches collapsed (creating polytomies) if maximum branch length is zero
  'MulTrees' option in effect
  Keeping only trees NOT compatible with constraint-tree "Node21"
  Trees are unrooted

Heuristic search completed
   Total number of rearrangements tried = 57428
   Score of best tree(s) found = 186875
   Number of trees retained = 1
   Time used = 0.25 sec

Tree-island profile:
                     First      Last                     First   Times
Island      Size      tree      tree        Score    replicate     hit
----------------------------------------------------------------------
     1         1         1         1       186875            1       8
     2         2         -         -       187175            4       1
     3         1         -         -       187175            7       1

Lengths of trees in memory:
  Character-status summary:
    4897 characters are excluded
    Of the remaining 1530 included characters:
      1 character is of type 'ord' (Wagner)
      1522 characters are of type 'unord'
      7 characters are of user-defined type "polymorph-1"
      7 characters have weight 1
      1523 characters have weight 100
      980 characters are constant
      118 variable characters are parsimony-uninformative
      Number of (included) parsimony-informative characters = 432
  Gaps are treated as "missing"
  Multistate taxa interpreted as uncertainty
  
  Tree lengths written to file "C:\Dokumente und Einstellungen\Torsten
  Struck\Desktop\Permutations\Combined_Weighted_21_A_RAG.txt"

All trees have been cleared from memory.

 Constraints Node 22

Heuristic search settings:
  Optimality criterion = parsimony
    Character-status summary:
      4897 characters are excluded
      Of the remaining 1530 included characters:
        1 character is of type 'ord' (Wagner)
        1522 characters are of type 'unord'
        7 characters are of user-defined type "polymorph-1"
        7 characters have weight 1
        1523 characters have weight 100
        980 characters are constant
        118 variable characters are parsimony-uninformative
        Number of (included) parsimony-informative characters = 432
    Gaps are treated as "missing"
    Multistate taxa interpreted as uncertainty
  Starting tree(s) obtained via stepwise addition
  Addition sequence: random
    Number of replicates = 10
    Starting seed = 1241855124
  Number of trees held at each step during stepwise addition = 1
  Branch-swapping algorithm: tree-bisection-reconnection (TBR)
  Steepest descent option not in effect
  No more than 100000 trees of score (length) greater than or equal to 1 will
     be saved in each replicate
  Initial 'MaxTrees' setting = 100 (will be auto-increased by 100)
  Branches collapsed (creating polytomies) if maximum branch length is zero
  'MulTrees' option in effect
  Keeping only trees compatible with constraint-tree "Node22"
  Trees are unrooted

Heuristic search completed
   Total number of rearrangements tried = 45673
   Score of best tree(s) found = 186975
   Number of trees retained = 2
   Time used = 0.23 sec

Tree-island profile:
                     First      Last                     First   Times
Island      Size      tree      tree        Score    replicate     hit
----------------------------------------------------------------------
     1         2         1         2       186975            1       8
     2         6         -         -       187175            4       1
     3         1         -         -       187175            6       1

Lengths of trees in memory:
  Character-status summary:
    4897 characters are excluded
    Of the remaining 1530 included characters:
      1 character is of type 'ord' (Wagner)
      1522 characters are of type 'unord'
      7 characters are of user-defined type "polymorph-1"
      7 characters have weight 1
      1523 characters have weight 100
      980 characters are constant
      118 variable characters are parsimony-uninformative
      Number of (included) parsimony-informative characters = 432
  Gaps are treated as "missing"
  Multistate taxa interpreted as uncertainty
  
  Tree lengths written to file "C:\Dokumente und Einstellungen\Torsten
  Struck\Desktop\Permutations\Combined_Weighted_22_N_RAG.txt"

Heuristic search settings:
  Optimality criterion = parsimony
    Character-status summary:
      4897 characters are excluded
      Of the remaining 1530 included characters:
        1 character is of type 'ord' (Wagner)
        1522 characters are of type 'unord'
        7 characters are of user-defined type "polymorph-1"
        7 characters have weight 1
        1523 characters have weight 100
        980 characters are constant
        118 variable characters are parsimony-uninformative
        Number of (included) parsimony-informative characters = 432
    Gaps are treated as "missing"
    Multistate taxa interpreted as uncertainty
  Starting tree(s) obtained via stepwise addition
  Addition sequence: random
    Number of replicates = 10
    Starting seed = 1278914874
  Number of trees held at each step during stepwise addition = 1
  Branch-swapping algorithm: tree-bisection-reconnection (TBR)
  Steepest descent option not in effect
  No more than 100000 trees of score (length) greater than or equal to 1 will
     be saved in each replicate
  Initial 'MaxTrees' setting = 100 (will be auto-increased by 100)
  Branches collapsed (creating polytomies) if maximum branch length is zero
  'MulTrees' option in effect
  Keeping only trees NOT compatible with constraint-tree "Node22"
  Trees are unrooted

Heuristic search completed
   Total number of rearrangements tried = 43216
   Score of best tree(s) found = 186875
   Number of trees retained = 3
   Time used = 0.20 sec

Tree-island profile:
                     First      Last                     First   Times
Island      Size      tree      tree        Score    replicate     hit
----------------------------------------------------------------------
     1         2         1         2       186875            1       6
     2         1         3         3       186875            4       2
     3         1         -         -       187175            7       1
     4         1         -         -       187275            6       1

Lengths of trees in memory:
  Character-status summary:
    4897 characters are excluded
    Of the remaining 1530 included characters:
      1 character is of type 'ord' (Wagner)
      1522 characters are of type 'unord'
      7 characters are of user-defined type "polymorph-1"
      7 characters have weight 1
      1523 characters have weight 100
      980 characters are constant
      118 variable characters are parsimony-uninformative
      Number of (included) parsimony-informative characters = 432
  Gaps are treated as "missing"
  Multistate taxa interpreted as uncertainty
  
  Tree lengths written to file "C:\Dokumente und Einstellungen\Torsten
  Struck\Desktop\Permutations\Combined_Weighted_22_A_RAG.txt"

All trees have been cleared from memory.

 Constraints Node 23

Heuristic search settings:
  Optimality criterion = parsimony
    Character-status summary:
      4897 characters are excluded
      Of the remaining 1530 included characters:
        1 character is of type 'ord' (Wagner)
        1522 characters are of type 'unord'
        7 characters are of user-defined type "polymorph-1"
        7 characters have weight 1
        1523 characters have weight 100
        980 characters are constant
        118 variable characters are parsimony-uninformative
        Number of (included) parsimony-informative characters = 432
    Gaps are treated as "missing"
    Multistate taxa interpreted as uncertainty
  Starting tree(s) obtained via stepwise addition
  Addition sequence: random
    Number of replicates = 10
    Starting seed = 1258313085
  Number of trees held at each step during stepwise addition = 1
  Branch-swapping algorithm: tree-bisection-reconnection (TBR)
  Steepest descent option not in effect
  No more than 100000 trees of score (length) greater than or equal to 1 will
     be saved in each replicate
  Initial 'MaxTrees' setting = 100 (will be auto-increased by 100)
  Branches collapsed (creating polytomies) if maximum branch length is zero
  'MulTrees' option in effect
  Keeping only trees compatible with constraint-tree "Node23"
  Trees are unrooted

Heuristic search completed
   Total number of rearrangements tried = 28220
   Score of best tree(s) found = 187075
   Number of trees retained = 4
   Time used = 0.20 sec

Tree-island profile:
                     First      Last                     First   Times
Island      Size      tree      tree        Score    replicate     hit
----------------------------------------------------------------------
     1         4         1         4       187075            1      10

Lengths of trees in memory:
  Character-status summary:
    4897 characters are excluded
    Of the remaining 1530 included characters:
      1 character is of type 'ord' (Wagner)
      1522 characters are of type 'unord'
      7 characters are of user-defined type "polymorph-1"
      7 characters have weight 1
      1523 characters have weight 100
      980 characters are constant
      118 variable characters are parsimony-uninformative
      Number of (included) parsimony-informative characters = 432
  Gaps are treated as "missing"
  Multistate taxa interpreted as uncertainty
  
  Tree lengths written to file "C:\Dokumente und Einstellungen\Torsten
  Struck\Desktop\Permutations\Combined_Weighted_23_N_RAG.txt"

Heuristic search settings:
  Optimality criterion = parsimony
    Character-status summary:
      4897 characters are excluded
      Of the remaining 1530 included characters:
        1 character is of type 'ord' (Wagner)
        1522 characters are of type 'unord'
        7 characters are of user-defined type "polymorph-1"
        7 characters have weight 1
        1523 characters have weight 100
        980 characters are constant
        118 variable characters are parsimony-uninformative
        Number of (included) parsimony-informative characters = 432
    Gaps are treated as "missing"
    Multistate taxa interpreted as uncertainty
  Starting tree(s) obtained via stepwise addition
  Addition sequence: random
    Number of replicates = 10
    Starting seed = 169555831
  Number of trees held at each step during stepwise addition = 1
  Branch-swapping algorithm: tree-bisection-reconnection (TBR)
  Steepest descent option not in effect
  No more than 100000 trees of score (length) greater than or equal to 1 will
     be saved in each replicate
  Initial 'MaxTrees' setting = 100 (will be auto-increased by 100)
  Branches collapsed (creating polytomies) if maximum branch length is zero
  'MulTrees' option in effect
  Keeping only trees NOT compatible with constraint-tree "Node23"
  Trees are unrooted

Heuristic search completed
   Total number of rearrangements tried = 55226
   Score of best tree(s) found = 186875
   Number of trees retained = 2
   Time used = 0.24 sec

Tree-island profile:
                     First      Last                     First   Times
Island      Size      tree      tree        Score    replicate     hit
----------------------------------------------------------------------
     1         2         1         2       186875            1      10

Lengths of trees in memory:
  Character-status summary:
    4897 characters are excluded
    Of the remaining 1530 included characters:
      1 character is of type 'ord' (Wagner)
      1522 characters are of type 'unord'
      7 characters are of user-defined type "polymorph-1"
      7 characters have weight 1
      1523 characters have weight 100
      980 characters are constant
      118 variable characters are parsimony-uninformative
      Number of (included) parsimony-informative characters = 432
  Gaps are treated as "missing"
  Multistate taxa interpreted as uncertainty
  
  Tree lengths written to file "C:\Dokumente und Einstellungen\Torsten
  Struck\Desktop\Permutations\Combined_Weighted_23_A_RAG.txt"

All trees have been cleared from memory.

 Constraints Node 24

Heuristic search settings:
  Optimality criterion = parsimony
    Character-status summary:
      4897 characters are excluded
      Of the remaining 1530 included characters:
        1 character is of type 'ord' (Wagner)
        1522 characters are of type 'unord'
        7 characters are of user-defined type "polymorph-1"
        7 characters have weight 1
        1523 characters have weight 100
        980 characters are constant
        118 variable characters are parsimony-uninformative
        Number of (included) parsimony-informative characters = 432
    Gaps are treated as "missing"
    Multistate taxa interpreted as uncertainty
  Starting tree(s) obtained via stepwise addition
  Addition sequence: random
    Number of replicates = 10
    Starting seed = 188509928
  Number of trees held at each step during stepwise addition = 1
  Branch-swapping algorithm: tree-bisection-reconnection (TBR)
  Steepest descent option not in effect
  No more than 100000 trees of score (length) greater than or equal to 1 will
     be saved in each replicate
  Initial 'MaxTrees' setting = 100 (will be auto-increased by 100)
  Branches collapsed (creating polytomies) if maximum branch length is zero
  'MulTrees' option in effect
  Keeping only trees compatible with constraint-tree "Node24"
  Trees are unrooted

Heuristic search completed
   Total number of rearrangements tried = 37782
   Score of best tree(s) found = 187175
   Number of trees retained = 1
   Time used = 0.28 sec

Tree-island profile:
                     First      Last                     First   Times
Island      Size      tree      tree        Score    replicate     hit
----------------------------------------------------------------------
     1         1         1         1       187175            1       8
     2         1         -         -       187275            2       2*

Note(s):
    * Multiple hits on islands of unsaved trees may in fact represent
      different islands

Lengths of trees in memory:
  Character-status summary:
    4897 characters are excluded
    Of the remaining 1530 included characters:
      1 character is of type 'ord' (Wagner)
      1522 characters are of type 'unord'
      7 characters are of user-defined type "polymorph-1"
      7 characters have weight 1
      1523 characters have weight 100
      980 characters are constant
      118 variable characters are parsimony-uninformative
      Number of (included) parsimony-informative characters = 432
  Gaps are treated as "missing"
  Multistate taxa interpreted as uncertainty
  
  Tree lengths written to file "C:\Dokumente und Einstellungen\Torsten
  Struck\Desktop\Permutations\Combined_Weighted_24_N_RAG.txt"

Heuristic search settings:
  Optimality criterion = parsimony
    Character-status summary:
      4897 characters are excluded
      Of the remaining 1530 included characters:
        1 character is of type 'ord' (Wagner)
        1522 characters are of type 'unord'
        7 characters are of user-defined type "polymorph-1"
        7 characters have weight 1
        1523 characters have weight 100
        980 characters are constant
        118 variable characters are parsimony-uninformative
        Number of (included) parsimony-informative characters = 432
    Gaps are treated as "missing"
    Multistate taxa interpreted as uncertainty
  Starting tree(s) obtained via stepwise addition
  Addition sequence: random
    Number of replicates = 10
    Starting seed = 605325276
  Number of trees held at each step during stepwise addition = 1
  Branch-swapping algorithm: tree-bisection-reconnection (TBR)
  Steepest descent option not in effect
  No more than 100000 trees of score (length) greater than or equal to 1 will
     be saved in each replicate
  Initial 'MaxTrees' setting = 100 (will be auto-increased by 100)
  Branches collapsed (creating polytomies) if maximum branch length is zero
  'MulTrees' option in effect
  Keeping only trees NOT compatible with constraint-tree "Node24"
  Trees are unrooted

Heuristic search completed
   Total number of rearrangements tried = 60709
   Score of best tree(s) found = 186875
   Number of trees retained = 3
   Time used = 0.25 sec

Tree-island profile:
                     First      Last                     First   Times
Island      Size      tree      tree        Score    replicate     hit
----------------------------------------------------------------------
     1         2         1         2       186875            1       7
     2         1         3         3       186875            8       2
     3         6         -         -       187175            7       1

Lengths of trees in memory:
  Character-status summary:
    4897 characters are excluded
    Of the remaining 1530 included characters:
      1 character is of type 'ord' (Wagner)
      1522 characters are of type 'unord'
      7 characters are of user-defined type "polymorph-1"
      7 characters have weight 1
      1523 characters have weight 100
      980 characters are constant
      118 variable characters are parsimony-uninformative
      Number of (included) parsimony-informative characters = 432
  Gaps are treated as "missing"
  Multistate taxa interpreted as uncertainty
  
  Tree lengths written to file "C:\Dokumente und Einstellungen\Torsten
  Struck\Desktop\Permutations\Combined_Weighted_24_A_RAG.txt"

All trees have been cleared from memory.

 Constraints Node 25

Heuristic search settings:
  Optimality criterion = parsimony
    Character-status summary:
      4897 characters are excluded
      Of the remaining 1530 included characters:
        1 character is of type 'ord' (Wagner)
        1522 characters are of type 'unord'
        7 characters are of user-defined type "polymorph-1"
        7 characters have weight 1
        1523 characters have weight 100
        980 characters are constant
        118 variable characters are parsimony-uninformative
        Number of (included) parsimony-informative characters = 432
    Gaps are treated as "missing"
    Multistate taxa interpreted as uncertainty
  Starting tree(s) obtained via stepwise addition
  Addition sequence: random
    Number of replicates = 10
    Starting seed = 193576203
  Number of trees held at each step during stepwise addition = 1
  Branch-swapping algorithm: tree-bisection-reconnection (TBR)
  Steepest descent option not in effect
  No more than 100000 trees of score (length) greater than or equal to 1 will
     be saved in each replicate
  Initial 'MaxTrees' setting = 100 (will be auto-increased by 100)
  Branches collapsed (creating polytomies) if maximum branch length is zero
  'MulTrees' option in effect
  Keeping only trees compatible with constraint-tree "Node25"
  Trees are unrooted

Heuristic search completed
   Total number of rearrangements tried = 29486
   Score of best tree(s) found = 187175
   Number of trees retained = 1
   Time used = 0.20 sec

Tree-island profile:
                     First      Last                     First   Times
Island      Size      tree      tree        Score    replicate     hit
----------------------------------------------------------------------
     1         1         1         1       187175            1      10

Lengths of trees in memory:
  Character-status summary:
    4897 characters are excluded
    Of the remaining 1530 included characters:
      1 character is of type 'ord' (Wagner)
      1522 characters are of type 'unord'
      7 characters are of user-defined type "polymorph-1"
      7 characters have weight 1
      1523 characters have weight 100
      980 characters are constant
      118 variable characters are parsimony-uninformative
      Number of (included) parsimony-informative characters = 432
  Gaps are treated as "missing"
  Multistate taxa interpreted as uncertainty
  
  Tree lengths written to file "C:\Dokumente und Einstellungen\Torsten
  Struck\Desktop\Permutations\Combined_Weighted_25_N_RAG.txt"

Heuristic search settings:
  Optimality criterion = parsimony
    Character-status summary:
      4897 characters are excluded
      Of the remaining 1530 included characters:
        1 character is of type 'ord' (Wagner)
        1522 characters are of type 'unord'
        7 characters are of user-defined type "polymorph-1"
        7 characters have weight 1
        1523 characters have weight 100
        980 characters are constant
        118 variable characters are parsimony-uninformative
        Number of (included) parsimony-informative characters = 432
    Gaps are treated as "missing"
    Multistate taxa interpreted as uncertainty
  Starting tree(s) obtained via stepwise addition
  Addition sequence: random
    Number of replicates = 10
    Starting seed = 871608202
  Number of trees held at each step during stepwise addition = 1
  Branch-swapping algorithm: tree-bisection-reconnection (TBR)
  Steepest descent option not in effect
  No more than 100000 trees of score (length) greater than or equal to 1 will
     be saved in each replicate
  Initial 'MaxTrees' setting = 100 (will be auto-increased by 100)
  Branches collapsed (creating polytomies) if maximum branch length is zero
  'MulTrees' option in effect
  Keeping only trees NOT compatible with constraint-tree "Node25"
  Trees are unrooted

Heuristic search completed
   Total number of rearrangements tried = 50548
   Score of best tree(s) found = 186875
   Number of trees retained = 3
   Time used = 0.22 sec

Tree-island profile:
                     First      Last                     First   Times
Island      Size      tree      tree        Score    replicate     hit
----------------------------------------------------------------------
     1         2         1         2       186875            2       6
     2         1         3         3       186875            5       1
     3         1         -         -       187175            1       3*

Note(s):
    * Multiple hits on islands of unsaved trees may in fact represent
      different islands

Lengths of trees in memory:
  Character-status summary:
    4897 characters are excluded
    Of the remaining 1530 included characters:
      1 character is of type 'ord' (Wagner)
      1522 characters are of type 'unord'
      7 characters are of user-defined type "polymorph-1"
      7 characters have weight 1
      1523 characters have weight 100
      980 characters are constant
      118 variable characters are parsimony-uninformative
      Number of (included) parsimony-informative characters = 432
  Gaps are treated as "missing"
  Multistate taxa interpreted as uncertainty
  
  Tree lengths written to file "C:\Dokumente und Einstellungen\Torsten
  Struck\Desktop\Permutations\Combined_Weighted_25_A_RAG.txt"

All trees have been cleared from memory.

 Constraints Node 26

Heuristic search settings:
  Optimality criterion = parsimony
    Character-status summary:
      4897 characters are excluded
      Of the remaining 1530 included characters:
        1 character is of type 'ord' (Wagner)
        1522 characters are of type 'unord'
        7 characters are of user-defined type "polymorph-1"
        7 characters have weight 1
        1523 characters have weight 100
        980 characters are constant
        118 variable characters are parsimony-uninformative
        Number of (included) parsimony-informative characters = 432
    Gaps are treated as "missing"
    Multistate taxa interpreted as uncertainty
  Starting tree(s) obtained via stepwise addition
  Addition sequence: random
    Number of replicates = 10
    Starting seed = 411671766
  Number of trees held at each step during stepwise addition = 1
  Branch-swapping algorithm: tree-bisection-reconnection (TBR)
  Steepest descent option not in effect
  No more than 100000 trees of score (length) greater than or equal to 1 will
     be saved in each replicate
  Initial 'MaxTrees' setting = 100 (will be auto-increased by 100)
  Branches collapsed (creating polytomies) if maximum branch length is zero
  'MulTrees' option in effect
  Keeping only trees compatible with constraint-tree "Node26"
  Trees are unrooted

Heuristic search completed
   Total number of rearrangements tried = 38786
   Score of best tree(s) found = 187175
   Number of trees retained = 1
   Time used = 0.20 sec

Tree-island profile:
                     First      Last                     First   Times
Island      Size      tree      tree        Score    replicate     hit
----------------------------------------------------------------------
     1         1         1         1       187175            1      10

Lengths of trees in memory:
  Character-status summary:
    4897 characters are excluded
    Of the remaining 1530 included characters:
      1 character is of type 'ord' (Wagner)
      1522 characters are of type 'unord'
      7 characters are of user-defined type "polymorph-1"
      7 characters have weight 1
      1523 characters have weight 100
      980 characters are constant
      118 variable characters are parsimony-uninformative
      Number of (included) parsimony-informative characters = 432
  Gaps are treated as "missing"
  Multistate taxa interpreted as uncertainty
  
  Tree lengths written to file "C:\Dokumente und Einstellungen\Torsten
  Struck\Desktop\Permutations\Combined_Weighted_26_N_RAG.txt"

Heuristic search settings:
  Optimality criterion = parsimony
    Character-status summary:
      4897 characters are excluded
      Of the remaining 1530 included characters:
        1 character is of type 'ord' (Wagner)
        1522 characters are of type 'unord'
        7 characters are of user-defined type "polymorph-1"
        7 characters have weight 1
        1523 characters have weight 100
        980 characters are constant
        118 variable characters are parsimony-uninformative
        Number of (included) parsimony-informative characters = 432
    Gaps are treated as "missing"
    Multistate taxa interpreted as uncertainty
  Starting tree(s) obtained via stepwise addition
  Addition sequence: random
    Number of replicates = 10
    Starting seed = 1281851672
  Number of trees held at each step during stepwise addition = 1
  Branch-swapping algorithm: tree-bisection-reconnection (TBR)
  Steepest descent option not in effect
  No more than 100000 trees of score (length) greater than or equal to 1 will
     be saved in each replicate
  Initial 'MaxTrees' setting = 100 (will be auto-increased by 100)
  Branches collapsed (creating polytomies) if maximum branch length is zero
  'MulTrees' option in effect
  Keeping only trees NOT compatible with constraint-tree "Node26"
  Trees are unrooted

Heuristic search completed
   Total number of rearrangements tried = 66664
   Score of best tree(s) found = 186875
   Number of trees retained = 2
   Time used = 0.27 sec

Tree-island profile:
                     First      Last                     First   Times
Island      Size      tree      tree        Score    replicate     hit
----------------------------------------------------------------------
     1         2         1         2       186875            1       9
     2         6         -         -       187175            4       1

Lengths of trees in memory:
  Character-status summary:
    4897 characters are excluded
    Of the remaining 1530 included characters:
      1 character is of type 'ord' (Wagner)
      1522 characters are of type 'unord'
      7 characters are of user-defined type "polymorph-1"
      7 characters have weight 1
      1523 characters have weight 100
      980 characters are constant
      118 variable characters are parsimony-uninformative
      Number of (included) parsimony-informative characters = 432
  Gaps are treated as "missing"
  Multistate taxa interpreted as uncertainty
  
  Tree lengths written to file "C:\Dokumente und Einstellungen\Torsten
  Struck\Desktop\Permutations\Combined_Weighted_26_A_RAG.txt"

All trees have been cleared from memory.

 Constraints Node 27

Heuristic search settings:
  Optimality criterion = parsimony
    Character-status summary:
      4897 characters are excluded
      Of the remaining 1530 included characters:
        1 character is of type 'ord' (Wagner)
        1522 characters are of type 'unord'
        7 characters are of user-defined type "polymorph-1"
        7 characters have weight 1
        1523 characters have weight 100
        980 characters are constant
        118 variable characters are parsimony-uninformative
        Number of (included) parsimony-informative characters = 432
    Gaps are treated as "missing"
    Multistate taxa interpreted as uncertainty
  Starting tree(s) obtained via stepwise addition
  Addition sequence: random
    Number of replicates = 10
    Starting seed = 799463658
  Number of trees held at each step during stepwise addition = 1
  Branch-swapping algorithm: tree-bisection-reconnection (TBR)
  Steepest descent option not in effect
  No more than 100000 trees of score (length) greater than or equal to 1 will
     be saved in each replicate
  Initial 'MaxTrees' setting = 100 (will be auto-increased by 100)
  Branches collapsed (creating polytomies) if maximum branch length is zero
  'MulTrees' option in effect
  Keeping only trees compatible with constraint-tree "Node27"
  Trees are unrooted

Heuristic search completed
   Total number of rearrangements tried = 31304
   Score of best tree(s) found = 186875
   Number of trees retained = 2
   Time used = 0.24 sec

Tree-island profile:
                     First      Last                     First   Times
Island      Size      tree      tree        Score    replicate     hit
----------------------------------------------------------------------
     1         2         1         2       186875            1       7
     2         6         -         -       187175            2       1
     3         2         -         -       187175            7       1
     4         0         -         -       187175            4       1

Lengths of trees in memory:
  Character-status summary:
    4897 characters are excluded
    Of the remaining 1530 included characters:
      1 character is of type 'ord' (Wagner)
      1522 characters are of type 'unord'
      7 characters are of user-defined type "polymorph-1"
      7 characters have weight 1
      1523 characters have weight 100
      980 characters are constant
      118 variable characters are parsimony-uninformative
      Number of (included) parsimony-informative characters = 432
  Gaps are treated as "missing"
  Multistate taxa interpreted as uncertainty
  
  Tree lengths written to file "C:\Dokumente und Einstellungen\Torsten
  Struck\Desktop\Permutations\Combined_Weighted_27_N_RAG.txt"

Heuristic search settings:
  Optimality criterion = parsimony
    Character-status summary:
      4897 characters are excluded
      Of the remaining 1530 included characters:
        1 character is of type 'ord' (Wagner)
        1522 characters are of type 'unord'
        7 characters are of user-defined type "polymorph-1"
        7 characters have weight 1
        1523 characters have weight 100
        980 characters are constant
        118 variable characters are parsimony-uninformative
        Number of (included) parsimony-informative characters = 432
    Gaps are treated as "missing"
    Multistate taxa interpreted as uncertainty
  Starting tree(s) obtained via stepwise addition
  Addition sequence: random
    Number of replicates = 10
    Starting seed = 772115796
  Number of trees held at each step during stepwise addition = 1
  Branch-swapping algorithm: tree-bisection-reconnection (TBR)
  Steepest descent option not in effect
  No more than 100000 trees of score (length) greater than or equal to 1 will
     be saved in each replicate
  Initial 'MaxTrees' setting = 100 (will be auto-increased by 100)
  Branches collapsed (creating polytomies) if maximum branch length is zero
  'MulTrees' option in effect
  Keeping only trees NOT compatible with constraint-tree "Node27"
  Trees are unrooted

Heuristic search completed
   Total number of rearrangements tried = 89222
   Score of best tree(s) found = 186875
   Number of trees retained = 1
   Time used = 0.37 sec

Tree-island profile:
                     First      Last                     First   Times
Island      Size      tree      tree        Score    replicate     hit
----------------------------------------------------------------------
     1         1         1         1       186875            1       3
     2         1         -         -       186975            2       5*
     3         1         -         -       187175            5       1
     4         1         -         -       187275            7       1

Note(s):
    * Multiple hits on islands of unsaved trees may in fact represent
      different islands

Lengths of trees in memory:
  Character-status summary:
    4897 characters are excluded
    Of the remaining 1530 included characters:
      1 character is of type 'ord' (Wagner)
      1522 characters are of type 'unord'
      7 characters are of user-defined type "polymorph-1"
      7 characters have weight 1
      1523 characters have weight 100
      980 characters are constant
      118 variable characters are parsimony-uninformative
      Number of (included) parsimony-informative characters = 432
  Gaps are treated as "missing"
  Multistate taxa interpreted as uncertainty
  
  Tree lengths written to file "C:\Dokumente und Einstellungen\Torsten
  Struck\Desktop\Permutations\Combined_Weighted_27_A_RAG.txt"

All trees have been cleared from memory.

 Constraints Node 28

Heuristic search settings:
  Optimality criterion = parsimony
    Character-status summary:
      4897 characters are excluded
      Of the remaining 1530 included characters:
        1 character is of type 'ord' (Wagner)
        1522 characters are of type 'unord'
        7 characters are of user-defined type "polymorph-1"
        7 characters have weight 1
        1523 characters have weight 100
        980 characters are constant
        118 variable characters are parsimony-uninformative
        Number of (included) parsimony-informative characters = 432
[truncated: 4,043,050 more chars]
