# Supplementary material for: Data congruence, paedomorphosis and salamanders
Source: Front Zool. 2007 Oct 31;4:22. doi: 10.1186/1742-9994-4-22 (PMC2234405; doi:10.1186/1742-9994-4-22)
Supplement: Additional file 4 — Excel spread sheet, how to calculate PABA results. This file gives an example how PABA results can be calculated using Microsoft Excel. [file 1742-9994-4-22-S4.xls]

## Sheet: Sheet1
Compiled table from PABA Explorer with nodes 1 to 50 already separated out			Bootstrap values of the nodes at each possible combination of partitions																Calculation of the alteration of bootstrap support as partition is added																													Values only copy of the previous calculation and removal of all "#DIV/0!" to allow the calculation of the mean values
																			Mor added as							RAG added as							18S added as							MTD added as								Mor added as
																			4th to	3rd to			2nd to			4th to	3rd to			2nd to			4th to	3rd to			2nd to			4th to	3rd to			2nd to				4th to	3rd to
Node	Combination	Alt	MORRAG18SMTD	MORRAG18S	MORRAGMTD	MOR18SMTD	RAG18SMTD	MORRAG	MOR18S	MORMTD	RAG18S	RAGMTD	18SMTD	MOR	RAG	18S	MTD		RAG18SMTD	RAG18S	RAGMTD	18SMTD	RAG	18S	MTD	Mor18SMTD	Mor18S	MorMTD	18SMTD	Mor	18S	MTD	MorRAGMTD	MorRAG	MorMTD	RAGMTD	Mor	RAG	MTD	MorRAG18S	MorRAG	Mor18S	RAG18S	Mor	RAG	18S		RAG18SMTD	RAG18S
1	...................**	(20,21)(1,2,3,4,5,6,7,8,9,10,11,12,13,14,15,16,17,18,19)	98	100	97	72	95	100	83	71	100	95	58	74	99	23	61		3	#DIV/0!	2	14	1	60	10	26	17	26	37	26	77	34	1	#DIV/0!	1	0	9	1	-3	-2	-3	-11	-5	-3	-4	35		3
2	..................***	(19,20,21)(1,2,3,4,5,6,7,8,9,10,11,12,13,14,15,16,17,18)	74	19	71	65	74	23	31	59	32	70	66	33	30	49	54		0	-13	1	-1	-7	-18	5	9	-12	12	8	-10	-17	16	3	-4	6	4	-2	2	12	55	48	34	42	26	40	17		0	-13
3	.................****	(18,19,20,21)(1,2,3,4,5,6,7,8,9,10,11,12,13,14,15,16,17)	100	100	100	100	100	100	100	100	100	100	99	95	100	92	96		#DIV/0!	#DIV/0!	#DIV/0!	1	#DIV/0!	8	4	#DIV/0!	#DIV/0!	#DIV/0!	1	5	8	4	#DIV/0!	#DIV/0!	#DIV/0!	#DIV/0!	5	#DIV/0!	3	#DIV/0!	#DIV/0!	#DIV/0!	#DIV/0!	5	#DIV/0!	7
4	..............**.....	(15,16)(1,2,3,4,5,6,7,8,9,10,11,12,13,14,17,18,19,20,21)	100	100	100	100	100	100	100	100	100	100	100	100	100	76	100		#DIV/0!	#DIV/0!	#DIV/0!	#DIV/0!	#DIV/0!	24	#DIV/0!	#DIV/0!	#DIV/0!	#DIV/0!	#DIV/0!	#DIV/0!	24	#DIV/0!	#DIV/0!	#DIV/0!	#DIV/0!	#DIV/0!	#DIV/0!	#DIV/0!	#DIV/0!	#DIV/0!	#DIV/0!	#DIV/0!	#DIV/0!	#DIV/0!	#DIV/0!	24
5	..............**.****	(15,16,18,19,20,21)(1,2,3,4,5,6,7,8,9,10,11,12,13,14,17)	80	95	73	5	82	75	5	5	99	86	9	5	99	24	9		-2	-4	-13	-4	-24	-19	-4	75	90	68	73	70	75	77	7	20	#DIV/0!	-4	#DIV/0!	0	0	-15	-2	#DIV/0!	-17	#DIV/0!	-13	-15		-2	-4
6	..............*******	(15,16,17,18,19,20,21)(1,2,3,4,5,6,7,8,9,10,11,12,13,14)	73	94	64	5	63	75	5	5	97	58	5	5	94	5	5		10	-3	6	#DIV/0!	-19	#DIV/0!	#DIV/0!	68	89	59	58	70	92	53	9	19	#DIV/0!	5	#DIV/0!	3	#DIV/0!	-21	-11	#DIV/0!	-34	#DIV/0!	-36	#DIV/0!		10	-3
7	.........**..........	(10,11)(1,2,3,4,5,6,7,8,9,12,13,14,15,16,17,18,19,20,21)	100	100	100	100	100	100	89	100	100	100	100	63	100	98	100		#DIV/0!	#DIV/0!	#DIV/0!	#DIV/0!	#DIV/0!	-9	#DIV/0!	#DIV/0!	11	#DIV/0!	#DIV/0!	37	2	#DIV/0!	#DIV/0!	#DIV/0!	#DIV/0!	#DIV/0!	26	#DIV/0!	#DIV/0!	#DIV/0!	#DIV/0!	11	#DIV/0!	37	#DIV/0!	2
8	.........***.........	(10,11,12)(1,2,3,4,5,6,7,8,9,13,14,15,16,17,18,19,20,21)	100	100	100	99	100	100	99	89	100	100	77	51	100	100	21		#DIV/0!	#DIV/0!	#DIV/0!	22	#DIV/0!	-1	68	1	1	11	23	49	#DIV/0!	79	#DIV/0!	#DIV/0!	10	#DIV/0!	48	#DIV/0!	56	#DIV/0!	#DIV/0!	0	#DIV/0!	38	#DIV/0!	-23
9	............**.......	(13,14)(1,2,3,4,5,6,7,8,9,10,11,12,15,16,17,18,19,20,21)	100	100	100	100	100	100	100	100	100	100	100	100	100	100	100		#DIV/0!	#DIV/0!	#DIV/0!	#DIV/0!	#DIV/0!	#DIV/0!	#DIV/0!	#DIV/0!	#DIV/0!	#DIV/0!	#DIV/0!	#DIV/0!	#DIV/0!	#DIV/0!	#DIV/0!	#DIV/0!	#DIV/0!	#DIV/0!	#DIV/0!	#DIV/0!	#DIV/0!	#DIV/0!	#DIV/0!	#DIV/0!	#DIV/0!	#DIV/0!	#DIV/0!	#DIV/0!
10	.........*****.......	(10,11,12,13,14)(1,2,3,4,5,6,7,8,9,15,16,17,18,19,20,21)	53	95	18	19	35	66	73	5	86	11	5	5	47	89	5		18	9	7	14	19	-16	#DIV/0!	34	22	13	30	61	-3	6	35	29	14	24	68	39	#DIV/0!	-42	-48	-54	-51	#DIV/0!	-36	-84		18	9
11	.........************	(10,11,12,13,14,15,16,17,18,19,20,21)(1,2,3,4,5,6,7,8,9)	44	92	35	5	18	83	18	10	83	13	5	16	74	5	5		26	9	22	#DIV/0!	9	13	5	39	74	25	13	67	78	8	9	9	-5	5	2	9	#DIV/0!	-48	-48	-13	-65	-6	-61	#DIV/0!		26	9
12	.......**............	(8,9)(1,2,3,4,5,6,7,10,11,12,13,14,15,16,17,18,19,20,21)	66	41	74	82	16	48	19	78	5	21	21	16	5	5	14		50	36	53	61	43	14	64	-16	22	-4	-5	32	#DIV/0!	7	-8	-7	4	-5	3	#DIV/0!	7	25	26	63	11	62	16	16		50	36
13	.......**************	(8,9,10,11,12,13,14,15,16,17,18,19,20,21)(1,2,3,4,5,6,7)	39	48	44	5	21	59	54	10	42	22	5	10	56	7	5		18	6	22	#DIV/0!	3	47	5	34	-6	34	16	49	35	17	-5	-11	-5	-1	44	-14	#DIV/0!	-9	-15	-49	-21	0	-34	-2		18	6
14	....**...............	(5,6)(1,2,3,4,7,8,9,10,11,12,13,14,15,16,17,18,19,20,21)	100	100	100	100	100	100	98	100	100	100	100	87	100	93	100		#DIV/0!	#DIV/0!	#DIV/0!	#DIV/0!	#DIV/0!	5	#DIV/0!	#DIV/0!	2	#DIV/0!	#DIV/0!	13	7	#DIV/0!	#DIV/0!	#DIV/0!	#DIV/0!	#DIV/0!	11	#DIV/0!	#DIV/0!	#DIV/0!	#DIV/0!	2	#DIV/0!	13	#DIV/0!	7
15	....***..............	(5,6,7)(1,2,3,4,8,9,10,11,12,13,14,15,16,17,18,19,20,21)	68	83	52	73	46	64	97	68	33	34	65	83	14	85	62		22	50	18	8	50	12	6	-5	-14	-16	-19	-19	-52	-28	16	19	5	12	14	19	3	-15	-12	-24	13	-15	20	-20		22	50
16	..**.................	(3,4)(1,2,5,6,7,8,9,10,11,12,13,14,15,16,17,18,19,20,21)	100	100	100	100	100	100	100	100	100	100	100	100	100	93	100		#DIV/0!	#DIV/0!	#DIV/0!	#DIV/0!	#DIV/0!	7	#DIV/0!	#DIV/0!	#DIV/0!	#DIV/0!	#DIV/0!	#DIV/0!	7	#DIV/0!	#DIV/0!	#DIV/0!	#DIV/0!	#DIV/0!	#DIV/0!	#DIV/0!	#DIV/0!	#DIV/0!	#DIV/0!	#DIV/0!	#DIV/0!	#DIV/0!	#DIV/0!	7
17	..*****..............	(3,4,5,6,7)(1,2,8,9,10,11,12,13,14,15,16,17,18,19,20,21)	100	100	100	99	100	100	98	93	100	100	99	62	99	100	72		#DIV/0!	#DIV/0!	#DIV/0!	0	1	-2	21	1	2	7	1	38	#DIV/0!	28	#DIV/0!	#DIV/0!	6	#DIV/0!	36	1	27	#DIV/0!	#DIV/0!	1	#DIV/0!	31	1	-1
18	..*******************	(3,4,5,6,7,8,9,10,11,12,13,14,15,16,17,18,19,20,21)(1,2)	100	100	100	100	100	100	88	98	100	100	100	10	100	100	100		#DIV/0!	#DIV/0!	#DIV/0!	#DIV/0!	#DIV/0!	-12	-2	#DIV/0!	12	2	#DIV/0!	90	#DIV/0!	#DIV/0!	#DIV/0!	#DIV/0!	2	#DIV/0!	78	#DIV/0!	#DIV/0!	#DIV/0!	#DIV/0!	12	#DIV/0!	88	#DIV/0!	#DIV/0!
19	........*.....*******	(9,15,16,17,18,19,20,21)(1,2,3,4,5,6,7,8,10,11,12,13,14)	10	5	7	5	26	5	5	5	8	22	5	5	9	5	5		-16	-3	-15	#DIV/0!	-4	#DIV/0!	#DIV/0!	5	#DIV/0!	2	21	#DIV/0!	3	17	3	#DIV/0!	#DIV/0!	4	#DIV/0!	-1	#DIV/0!	5	2	#DIV/0!	18	#DIV/0!	13	#DIV/0!		-16	-3
20	........*************	(9,10,11,12,13,14,15,16,17,18,19,20,21)(1,2,3,4,5,6,7,8)	27	55	21	7	50	43	11	9	93	45	5	12	91	5	5		-23	-38	-24	2	-48	6	4	20	44	12	45	31	88	40	6	12	-2	5	-1	2	#DIV/0!	-28	-22	-4	-43	-3	-46	#DIV/0!		-23	-38
21	..**..*..............	(3,4,7)(1,2,5,6,8,9,10,11,12,13,14,15,16,17,18,19,20,21)	32	17	48	27	54	36	5	30	67	66	34	5	84	10	32		-22	-50	-18	-7	-48	-5	-2	5	12	18	20	31	57	34	-16	-19	-3	-12	#DIV/0!	-17	2	15	12	22	-13	25	-18	24		-22	-50
22	..*****.*************	(3,4,5,6,7,9,10,11,12,13,14,15,16,17,18,19,20,21)(1,2,8)	29	51	22	9	41	35	18	12	56	38	5	9	39	5	5		-12	-5	-16	4	-4	13	7	20	33	10	36	26	51	33	7	16	-3	3	9	17	#DIV/0!	-22	-13	-9	-15	3	-1	#DIV/0!		-12	-5
23	..*******............	(3,4,5,6,7,8,9)(1,2,10,11,12,13,14,15,16,17,18,19,20,21)	18	5	16	22	9	5	5	11	5	10	5	5	5	5	5		9	#DIV/0!	6	17	#DIV/0!	#DIV/0!	6	-4	#DIV/0!	5	4	#DIV/0!	#DIV/0!	5	2	#DIV/0!	11	-1	#DIV/0!	#DIV/0!	#DIV/0!	13	11	17	4	6	5	#DIV/0!		9
24	..************.......	(3,4,5,6,7,8,9,10,11,12,13,14)(1,2,15,16,17,18,19,20,21)	17	5	5	37	16	5	5	5	5	9	45	5	5	52	14		1	#DIV/0!	-4	-8	#DIV/0!	-47	-9	-20	#DIV/0!	#DIV/0!	-29	#DIV/0!	-47	-5	12	#DIV/0!	32	7	#DIV/0!	#DIV/0!	31	12	#DIV/0!	32	11	#DIV/0!	4	-7		1
25	..************..*....	(3,4,5,6,7,8,9,10,11,12,13,14,17)(1,2,15,16,18,19,20,21)	16	5	5	40	16	5	5	5	5	6	73	5	5	84	33		0	#DIV/0!	-1	-33	#DIV/0!	-79	-28	-24	#DIV/0!	#DIV/0!	-57	#DIV/0!	-79	-27	11	#DIV/0!	35	10	#DIV/0!	#DIV/0!	40	11	#DIV/0!	35	11	#DIV/0!	1	-11		0
26	..************..*****	(3,4,5,6,7,8,9,10,11,12,13,14,17,18,19,20,21)(1,2,15,16)	15	5	5	71	10	5	9	48	5	5	78	5	5	61	57		5	#DIV/0!	#DIV/0!	-7	#DIV/0!	-52	-9	-56	-4	-43	-68	#DIV/0!	-56	-52	10	#DIV/0!	23	5	4	#DIV/0!	21	10	#DIV/0!	62	5	43	#DIV/0!	17		5
27	............*********	(13,14,15,16,17,18,19,20,21)(1,2,3,4,5,6,7,8,9,10,11,12)	13	5	34	5	8	22	5	5	7	14	5	5	32	5	5		5	-2	20	#DIV/0!	-10	#DIV/0!	#DIV/0!	8	#DIV/0!	29	3	17	2	9	-21	-17	#DIV/0!	-6	#DIV/0!	-25	#DIV/0!	8	12	#DIV/0!	1	#DIV/0!	-18	#DIV/0!		5	-2
28	.................*.**	(18,20,21)(1,2,3,4,5,6,7,8,9,10,11,12,13,14,15,16,17,19)	21	80	20	22	19	76	61	18	68	15	19	44	69	40	16		2	12	5	3	7	21	2	-1	19	2	0	32	28	-1	1	4	4	4	17	-1	3	-59	-56	-39	-49	-26	-54	-21		2	12
29	.......*****.........	(8,9,10,11,12)(1,2,3,4,5,6,7,13,14,15,16,17,18,19,20,21)	13	5	19	24	11	5	5	20	5	12	35	5	5	5	22		2	#DIV/0!	7	-11	#DIV/0!	#DIV/0!	-2	-11	#DIV/0!	-1	-24	#DIV/0!	#DIV/0!	-10	-6	#DIV/0!	4	-1	#DIV/0!	#DIV/0!	13	8	14	19	6	15	7	30		2
30	.......*******.......	(8,9,10,11,12,13,14)(1,2,3,4,5,6,7,15,16,17,18,19,20,21)	9	5	5	21	7	5	5	5	5	5	33	5	5	70	5		2	#DIV/0!	#DIV/0!	-12	#DIV/0!	-65	#DIV/0!	-12	#DIV/0!	#DIV/0!	-26	#DIV/0!	-65	#DIV/0!	4	#DIV/0!	16	2	#DIV/0!	#DIV/0!	28	4	#DIV/0!	16	2	#DIV/0!	#DIV/0!	-37		2
31	........*...**.......	(9,13,14)(1,2,3,4,5,6,7,8,10,11,12,15,16,17,18,19,20,21)	5	5	5	5	9	5	5	5	5	16	5	5	7	5	5		-4	#DIV/0!	-11	#DIV/0!	-2	#DIV/0!	#DIV/0!	#DIV/0!	#DIV/0!	#DIV/0!	4	#DIV/0!	#DIV/0!	11	#DIV/0!	#DIV/0!	#DIV/0!	-7	#DIV/0!	-2	#DIV/0!	#DIV/0!	#DIV/0!	#DIV/0!	4	#DIV/0!	9	#DIV/0!		-4
32	............**...****	(13,14,18,19,20,21)(1,2,3,4,5,6,7,8,9,10,11,12,15,16,17)	5	5	5	23	5	7	24	44	5	5	5	86	5	5	5		#DIV/0!	#DIV/0!	#DIV/0!	18	2	19	39	-18	-19	-39	#DIV/0!	-79	#DIV/0!	#DIV/0!	#DIV/0!	-2	-21	#DIV/0!	-62	#DIV/0!	#DIV/0!	#DIV/0!	-2	-1	#DIV/0!	-42	#DIV/0!	#DIV/0!
33	.........***....*....	(10,11,12,17)(1,2,3,4,5,6,7,8,9,13,14,15,16,18,19,20,21)	5	5	5	8	5	5	10	22	5	5	5	31	5	5	5		#DIV/0!	#DIV/0!	#DIV/0!	3	#DIV/0!	5	17	-3	-5	-17	#DIV/0!	-26	#DIV/0!	#DIV/0!	#DIV/0!	#DIV/0!	-14	#DIV/0!	-21	#DIV/0!	#DIV/0!	#DIV/0!	#DIV/0!	-2	#DIV/0!	-9	#DIV/0!	#DIV/0!
34	.........*****..*****	(10,11,12,13,14,17,18,19,20,21)(1,2,3,4,5,6,7,8,9,15,16)	5	5	5	5	5	13	85	12	5	5	5	82	5	5	5		#DIV/0!	#DIV/0!	#DIV/0!	#DIV/0!	8	80	7	#DIV/0!	-80	-7	#DIV/0!	-69	#DIV/0!	#DIV/0!	#DIV/0!	-8	-7	#DIV/0!	3	#DIV/0!	#DIV/0!	#DIV/0!	-8	-80	#DIV/0!	-70	#DIV/0!	#DIV/0!
35	.......*******..*****	(8,9,10,11,12,13,14,17,18,19,20,21)(1,2,3,4,5,6,7,15,16)	5	5	5	5	5	5	5	9	5	5	5	5	5	5	5		#DIV/0!	#DIV/0!	#DIV/0!	#DIV/0!	#DIV/0!	#DIV/0!	4	#DIV/0!	#DIV/0!	-4	#DIV/0!	#DIV/0!	#DIV/0!	#DIV/0!	#DIV/0!	#DIV/0!	-4	#DIV/0!	#DIV/0!	#DIV/0!	#DIV/0!	#DIV/0!	#DIV/0!	#DIV/0!	#DIV/0!	4	#DIV/0!	#DIV/0!
36	.........*****...****	(10,11,12,13,14,18,19,20,21)(1,2,3,4,5,6,7,8,9,15,16,17)	5	5	5	5	5	7	60	5	5	5	5	38	5	5	5		#DIV/0!	#DIV/0!	#DIV/0!	#DIV/0!	2	55	#DIV/0!	#DIV/0!	-55	#DIV/0!	#DIV/0!	-31	#DIV/0!	#DIV/0!	#DIV/0!	-2	#DIV/0!	#DIV/0!	22	#DIV/0!	#DIV/0!	#DIV/0!	-2	-55	#DIV/0!	-33	#DIV/0!	#DIV/0!
37	.......*......**.....	(8,15,16)(1,2,3,4,5,6,7,9,10,11,12,13,14,17,18,19,20,21)	5	5	5	5	5	6	45	5	5	5	5	33	5	5	5		#DIV/0!	#DIV/0!	#DIV/0!	#DIV/0!	1	40	#DIV/0!	#DIV/0!	-40	#DIV/0!	#DIV/0!	-27	#DIV/0!	#DIV/0!	#DIV/0!	-1	#DIV/0!	#DIV/0!	12	#DIV/0!	#DIV/0!	#DIV/0!	-1	-40	#DIV/0!	-28	#DIV/0!	#DIV/0!
38	.......**.....**.....	(8,9,15,16)(1,2,3,4,5,6,7,10,11,12,13,14,17,18,19,20,21)	5	5	5	5	5	10	50	5	5	5	5	22	5	5	5		#DIV/0!	#DIV/0!	#DIV/0!	#DIV/0!	5	45	#DIV/0!	#DIV/0!	-45	#DIV/0!	#DIV/0!	-12	#DIV/0!	#DIV/0!	#DIV/0!	-5	#DIV/0!	#DIV/0!	28	#DIV/0!	#DIV/0!	#DIV/0!	-5	-45	#DIV/0!	-17	#DIV/0!	#DIV/0!
39	..*****....*.........	(3,4,5,6,7,12)(1,2,8,9,10,11,13,14,15,16,17,18,19,20,21)	5	5	5	5	5	5	5	5	5	5	5	5	5	5	17		#DIV/0!	#DIV/0!	#DIV/0!	#DIV/0!	#DIV/0!	#DIV/0!	-12	#DIV/0!	#DIV/0!	#DIV/0!	#DIV/0!	#DIV/0!	#DIV/0!	-12	#DIV/0!	#DIV/0!	#DIV/0!	#DIV/0!	#DIV/0!	#DIV/0!	-12	#DIV/0!	#DIV/0!	#DIV/0!	#DIV/0!	#DIV/0!	#DIV/0!	#DIV/0!
40	..*****....*....*....	(3,4,5,6,7,12,17)(1,2,8,9,10,11,13,14,15,16,18,19,20,21)	5	5	5	5	5	5	5	5	5	5	5	5	5	5	6		#DIV/0!	#DIV/0!	#DIV/0!	#DIV/0!	#DIV/0!	#DIV/0!	-1	#DIV/0!	#DIV/0!	#DIV/0!	#DIV/0!	#DIV/0!	#DIV/0!	-1	#DIV/0!	#DIV/0!	#DIV/0!	#DIV/0!	#DIV/0!	#DIV/0!	-1	#DIV/0!	#DIV/0!	#DIV/0!	#DIV/0!	#DIV/0!	#DIV/0!	#DIV/0!
41	........***..........	(9,10,11)(1,2,3,4,5,6,7,8,12,13,14,15,16,17,18,19,20,21)	5	5	5	5	5	5	5	5	5	5	19	5	5	5	53		#DIV/0!	#DIV/0!	#DIV/0!	-14	#DIV/0!	#DIV/0!	-48	#DIV/0!	#DIV/0!	#DIV/0!	-14	#DIV/0!	#DIV/0!	-48	#DIV/0!	#DIV/0!	#DIV/0!	#DIV/0!	#DIV/0!	#DIV/0!	-34	#DIV/0!	#DIV/0!	#DIV/0!	#DIV/0!	#DIV/0!	#DIV/0!	14
42	.......****..........	(8,9,10,11)(1,2,3,4,5,6,7,12,13,14,15,16,17,18,19,20,21)	5	5	5	5	5	5	5	5	5	5	8	5	5	5	24		#DIV/0!	#DIV/0!	#DIV/0!	-3	#DIV/0!	#DIV/0!	-19	#DIV/0!	#DIV/0!	#DIV/0!	-3	#DIV/0!	#DIV/0!	-19	#DIV/0!	#DIV/0!	#DIV/0!	#DIV/0!	#DIV/0!	#DIV/0!	-16	#DIV/0!	#DIV/0!	#DIV/0!	#DIV/0!	#DIV/0!	#DIV/0!	3
43	..**********....*....	(3,4,5,6,7,8,9,10,11,12,17)(1,2,13,14,15,16,18,19,20,21)	5	5	5	26	5	5	5	27	5	5	18	5	5	5	32		#DIV/0!	#DIV/0!	#DIV/0!	8	#DIV/0!	#DIV/0!	-5	-21	#DIV/0!	-22	-13	#DIV/0!	#DIV/0!	-27	#DIV/0!	#DIV/0!	-1	#DIV/0!	#DIV/0!	#DIV/0!	-14	#DIV/0!	#DIV/0!	21	#DIV/0!	22	#DIV/0!	13
44	..**********....*****	(3,4,5,6,7,8,9,10,11,12,17,18,19,20,21)(1,2,13,14,15,16)	5	5	5	13	5	5	5	16	5	5	10	5	5	5	27		#DIV/0!	#DIV/0!	#DIV/0!	3	#DIV/0!	#DIV/0!	-11	-8	#DIV/0!	-11	-5	#DIV/0!	#DIV/0!	-22	#DIV/0!	#DIV/0!	-3	#DIV/0!	#DIV/0!	#DIV/0!	-17	#DIV/0!	#DIV/0!	8	#DIV/0!	11	#DIV/0!	5
45	.......*.*****.......	(8,10,11,12,13,14)(1,2,3,4,5,6,7,9,15,16,17,18,19,20,21)	5	5	5	5	5	5	5	5	5	5	8	5	5	70	5		#DIV/0!	#DIV/0!	#DIV/0!	-3	#DIV/0!	-65	#DIV/0!	#DIV/0!	#DIV/0!	#DIV/0!	-3	#DIV/0!	-65	#DIV/0!	#DIV/0!	#DIV/0!	#DIV/0!	#DIV/0!	#DIV/0!	#DIV/0!	3	#DIV/0!	#DIV/0!	#DIV/0!	#DIV/0!	#DIV/0!	#DIV/0!	-62
46	.*.....*.............	(2,8)(1,3,4,5,6,7,9,10,11,12,13,14,15,16,17,18,19,20,21)	5	5	5	5	5	5	6	5	5	5	5	44	5	5	5		#DIV/0!	#DIV/0!	#DIV/0!	#DIV/0!	#DIV/0!	1	#DIV/0!	#DIV/0!	-1	#DIV/0!	#DIV/0!	-39	#DIV/0!	#DIV/0!	#DIV/0!	#DIV/0!	#DIV/0!	#DIV/0!	-38	#DIV/0!	#DIV/0!	#DIV/0!	#DIV/0!	-1	#DIV/0!	-39	#DIV/0!	#DIV/0!
47	.*.....*......**.....	(2,8,15,16)(1,3,4,5,6,7,9,10,11,12,13,14,17,18,19,20,21)	5	5	5	5	5	5	9	5	5	5	5	48	5	5	5		#DIV/0!	#DIV/0!	#DIV/0!	#DIV/0!	#DIV/0!	4	#DIV/0!	#DIV/0!	-4	#DIV/0!	#DIV/0!	-43	#DIV/0!	#DIV/0!	#DIV/0!	#DIV/0!	#DIV/0!	#DIV/0!	-39	#DIV/0!	#DIV/0!	#DIV/0!	#DIV/0!	-4	#DIV/0!	-43	#DIV/0!	#DIV/0!
48	.*.....**.....**.....	(2,8,9,15,16)(1,3,4,5,6,7,10,11,12,13,14,17,18,19,20,21)	5	5	5	5	5	5	8	5	5	5	5	55	5	5	5		#DIV/0!	#DIV/0!	#DIV/0!	#DIV/0!	#DIV/0!	3	#DIV/0!	#DIV/0!	-3	#DIV/0!	#DIV/0!	-50	#DIV/0!	#DIV/0!	#DIV/0!	#DIV/0!	#DIV/0!	#DIV/0!	-47	#DIV/0!	#DIV/0!	#DIV/0!	#DIV/0!	-3	#DIV/0!	-50	#DIV/0!	#DIV/0!
49	.*.....**************	(2,8,9,10,11,12,13,14,15,16,17,18,19,20,21)(1,3,4,5,6,7)	5	5	5	5	5	5	6	5	5	5	5	20	5	5	5		#DIV/0!	#DIV/0!	#DIV/0!	#DIV/0!	#DIV/0!	1	#DIV/0!	#DIV/0!	-1	#DIV/0!	#DIV/0!	-15	#DIV/0!	#DIV/0!	#DIV/0!	#DIV/0!	#DIV/0!	#DIV/0!	-14	#DIV/0!	#DIV/0!	#DIV/0!	#DIV/0!	-1	#DIV/0!	-15	#DIV/0!	#DIV/0!
50	........*...*********	(9,13,14,15,16,17,18,19,20,21)(1,2,3,4,5,6,7,8,10,11,12)	5	5	7	5	13	5	5	5	5	21	5	5	14	5	5		-8	#DIV/0!	-14	#DIV/0!	-9	#DIV/0!	#DIV/0!	#DIV/0!	#DIV/0!	2	8	#DIV/0!	#DIV/0!	16	-2	#DIV/0!	#DIV/0!	-8	#DIV/0!	-9	#DIV/0!	#DIV/0!	2	#DIV/0!	8	#DIV/0!	7	#DIV/0!		-8
	..**********..*******	(3,4,5,6,7,8,9,10,11,12,15,16,17,18,19,20,21)(1,2,13,14)	15	5	25	8	19	5	5	8	5	30	10	5	5	5	20		-4	#DIV/0!	-5	-2	#DIV/0!	#DIV/0!	-12	7	#DIV/0!	17	9	#DIV/0!	#DIV/0!	10	-10	#DIV/0!	0	-11	#DIV/0!	#DIV/0!	-10	10	20	3	14	3	25	5		-4
	..*******.....*******	(3,4,5,6,7,8,9,15,16,17,18,19,20,21)(1,2,10,11,12,13,14)	8	5	11	5	6	5	5	5	5	7	5	5	5	5	5		2	#DIV/0!	4	#DIV/0!	#DIV/0!	#DIV/0!	#DIV/0!	3	#DIV/0!	6	1	#DIV/0!	#DIV/0!	2	-3	#DIV/0!	#DIV/0!	-1	#DIV/0!	#DIV/0!	#DIV/0!	3	6	#DIV/0!	1	#DIV/0!	2	#DIV/0!		2
	..**********.........	(3,4,5,6,7,8,9,10,11,12)(1,2,13,14,15,16,17,18,19,20,21)	7	5	13	26	12	5	5	22	5	16	13	5	5	5	15		-5	#DIV/0!	-3	13	#DIV/0!	#DIV/0!	7	-19	#DIV/0!	-9	-1	#DIV/0!	#DIV/0!	1	-6	#DIV/0!	4	-4	#DIV/0!	#DIV/0!	-2	2	8	21	7	17	11	8		-5
	.********.....**.....	(2,3,4,5,6,7,8,9,15,16)(1,10,11,12,13,14,17,18,19,20,21)	5	5	5	5	5	5	5	5	5	5	5	23	5	5	5		#DIV/0!	#DIV/0!	#DIV/0!	#DIV/0!	#DIV/0!	#DIV/0!	#DIV/0!	#DIV/0!	#DIV/0!	#DIV/0!	#DIV/0!	-18	#DIV/0!	#DIV/0!	#DIV/0!	#DIV/0!	#DIV/0!	#DIV/0!	-18	#DIV/0!	#DIV/0!	#DIV/0!	#DIV/0!	#DIV/0!	#DIV/0!	-18	#DIV/0!	#DIV/0!
	.........*..**...****	(10,13,14,18,19,20,21)(1,2,3,4,5,6,7,8,9,11,12,15,16,17)	5	5	5	5	5	5	5	5	5	5	5	18	5	5	5		#DIV/0!	#DIV/0!	#DIV/0!	#DIV/0!	#DIV/0!	#DIV/0!	#DIV/0!	#DIV/0!	#DIV/0!	#DIV/0!	#DIV/0!	-13	#DIV/0!	#DIV/0!	#DIV/0!	#DIV/0!	#DIV/0!	#DIV/0!	-13	#DIV/0!	#DIV/0!	#DIV/0!	#DIV/0!	#DIV/0!	#DIV/0!	-13	#DIV/0!	#DIV/0!
	.***...**.....**.....	(2,3,4,8,9,15,16)(1,5,6,7,10,11,12,13,14,17,18,19,20,21)	5	5	5	5	5	5	5	5	5	5	5	17	5	5	5		#DIV/0!	#DIV/0!	#DIV/0!	#DIV/0!	#DIV/0!	#DIV/0!	#DIV/0!	#DIV/0!	#DIV/0!	#DIV/0!	#DIV/0!	-12	#DIV/0!	#DIV/0!	#DIV/0!	#DIV/0!	#DIV/0!	#DIV/0!	-12	#DIV/0!	#DIV/0!	#DIV/0!	#DIV/0!	#DIV/0!	#DIV/0!	-12	#DIV/0!	#DIV/0!
	..*****..*****..*****	(3,4,5,6,7,10,11,12,13,14,17,18,19,20,21)(1,2,8,9,15,16)	5	5	5	5	5	5	20	10	5	5	5	17	5	5	5		#DIV/0!	#DIV/0!	#DIV/0!	#DIV/0!	#DIV/0!	15	5	#DIV/0!	-15	-5	#DIV/0!	-12	#DIV/0!	#DIV/0!	#DIV/0!	#DIV/0!	-5	#DIV/0!	3	#DIV/0!	#DIV/0!	#DIV/0!	#DIV/0!	-15	#DIV/0!	-7	#DIV/0!	#DIV/0!
	.................**.*	(18,19,21)(1,2,3,4,5,6,7,8,9,10,11,12,13,14,15,16,17,20)	5	5	5	5	5	5	6	5	5	5	5	16	5	5	5		#DIV/0!	#DIV/0!	#DIV/0!	#DIV/0!	#DIV/0!	1	#DIV/0!	#DIV/0!	-1	#DIV/0!	#DIV/0!	-11	#DIV/0!	#DIV/0!	#DIV/0!	#DIV/0!	#DIV/0!	#DIV/0!	-10	#DIV/0!	#DIV/0!	#DIV/0!	#DIV/0!	-1	#DIV/0!	-11	#DIV/0!	#DIV/0!
	.........**.**...****	(10,11,13,14,18,19,20,21)(1,2,3,4,5,6,7,8,9,12,15,16,17)	5	5	5	5	5	5	5	5	5	5	5	15	5	5	5		#DIV/0!	#DIV/0!	#DIV/0!	#DIV/0!	#DIV/0!	#DIV/0!	#DIV/0!	#DIV/0!	#DIV/0!	#DIV/0!	#DIV/0!	-10	#DIV/0!	#DIV/0!	#DIV/0!	#DIV/0!	#DIV/0!	#DIV/0!	-10	#DIV/0!	#DIV/0!	#DIV/0!	#DIV/0!	#DIV/0!	#DIV/0!	-10	#DIV/0!	#DIV/0!
	.................**..	(18,19)(1,2,3,4,5,6,7,8,9,10,11,12,13,14,15,16,17,20,21)	5	5	9	10	6	5	8	21	5	13	8	15	5	5	18		-1	#DIV/0!	-4	2	#DIV/0!	3	3	-5	-3	-12	-2	-10	#DIV/0!	-5	-4	#DIV/0!	-11	-7	-7	#DIV/0!	-10	#DIV/0!	4	2	1	6	8	3		-1
	.***.................	(2,3,4)(1,5,6,7,8,9,10,11,12,13,14,15,16,17,18,19,20,21)	5	5	5	5	5	5	5	5	5	5	5	14	5	5	5		#DIV/0!	#DIV/0!	#DIV/0!	#DIV/0!	#DIV/0!	#DIV/0!	#DIV/0!	#DIV/0!	#DIV/0!	#DIV/0!	#DIV/0!	-9	#DIV/0!	#DIV/0!	#DIV/0!	#DIV/0!	#DIV/0!	#DIV/0!	-9	#DIV/0!	#DIV/0!	#DIV/0!	#DIV/0!	#DIV/0!	#DIV/0!	-9	#DIV/0!	#DIV/0!
	.........*.*.........	(10,12)(1,2,3,4,5,6,7,8,9,11,13,14,15,16,17,18,19,20,21)	5	5	5	5	5	5	5	5	5	5	5	12	5	5	5		#DIV/0!	#DIV/0!	#DIV/0!	#DIV/0!	#DIV/0!	#DIV/0!	#DIV/0!	#DIV/0!	#DIV/0!	#DIV/0!	#DIV/0!	-7	#DIV/0!	#DIV/0!	#DIV/0!	#DIV/0!	#DIV/0!	#DIV/0!	-7	#DIV/0!	#DIV/0!	#DIV/0!	#DIV/0!	#DIV/0!	#DIV/0!	-7	#DIV/0!	#DIV/0!
	............**..*****	(13,14,17,18,19,20,21)(1,2,3,4,5,6,7,8,9,10,11,12,15,16)	5	5	5	5	5	5	5	5	5	5	5	12	5	5	5		#DIV/0!	#DIV/0!	#DIV/0!	#DIV/0!	#DIV/0!	#DIV/0!	#DIV/0!	#DIV/0!	#DIV/0!	#DIV/0!	#DIV/0!	-7	#DIV/0!	#DIV/0!	#DIV/0!	#DIV/0!	#DIV/0!	#DIV/0!	-7	#DIV/0!	#DIV/0!	#DIV/0!	#DIV/0!	#DIV/0!	#DIV/0!	-7	#DIV/0!	#DIV/0!
	.******..............	(2,3,4,5,6,7)(1,8,9,10,11,12,13,14,15,16,17,18,19,20,21)	5	5	5	5	5	5	5	5	5	5	5	9	5	5	5		#DIV/0!	#DIV/0!	#DIV/0!	#DIV/0!	#DIV/0!	#DIV/0!	#DIV/0!	#DIV/0!	#DIV/0!	#DIV/0!	#DIV/0!	-4	#DIV/0!	#DIV/0!	#DIV/0!	#DIV/0!	#DIV/0!	#DIV/0!	-4	#DIV/0!	#DIV/0!	#DIV/0!	#DIV/0!	#DIV/0!	#DIV/0!	-4	#DIV/0!	#DIV/0!
	....***..*****..*****	(5,6,7,10,11,12,13,14,17,18,19,20,21)(1,2,3,4,8,9,15,16)	5	5	5	5	5	5	5	5	5	5	5	9	5	5	5		#DIV/0!	#DIV/0!	#DIV/0!	#DIV/0!	#DIV/0!	#DIV/0!	#DIV/0!	#DIV/0!	#DIV/0!	#DIV/0!	#DIV/0!	-4	#DIV/0!	#DIV/0!	#DIV/0!	#DIV/0!	#DIV/0!	#DIV/0!	-4	#DIV/0!	#DIV/0!	#DIV/0!	#DIV/0!	#DIV/0!	#DIV/0!	-4	#DIV/0!	#DIV/0!
	.........**.**..*****	(10,11,13,14,17,18,19,20,21)(1,2,3,4,5,6,7,8,9,12,15,16)	5	5	5	5	5	5	5	5	5	5	5	9	5	5	5		#DIV/0!	#DIV/0!	#DIV/0!	#DIV/0!	#DIV/0!	#DIV/0!	#DIV/0!	#DIV/0!	#DIV/0!	#DIV/0!	#DIV/0!	-4	#DIV/0!	#DIV/0!	#DIV/0!	#DIV/0!	#DIV/0!	#DIV/0!	-4	#DIV/0!	#DIV/0!	#DIV/0!	#DIV/0!	#DIV/0!	#DIV/0!	-4	#DIV/0!	#DIV/0!
	.*............**.....	(2,15,16)(1,3,4,5,6,7,8,9,10,11,12,13,14,17,18,19,20,21)	5	5	5	5	5	5	5	5	5	5	5	8	5	5	5		#DIV/0!	#DIV/0!	#DIV/0!	#DIV/0!	#DIV/0!	#DIV/0!	#DIV/0!	#DIV/0!	#DIV/0!	#DIV/0!	#DIV/0!	-3	#DIV/0!	#DIV/0!	#DIV/0!	#DIV/0!	#DIV/0!	#DIV/0!	-3	#DIV/0!	#DIV/0!	#DIV/0!	#DIV/0!	#DIV/0!	#DIV/0!	-3	#DIV/0!	#DIV/0!
	.*.....**............	(2,8,9)(1,3,4,5,6,7,10,11,12,13,14,15,16,17,18,19,20,21)	5	5	5	5	5	5	5	5	5	5	5	7	5	5	5		#DIV/0!	#DIV/0!	#DIV/0!	#DIV/0!	#DIV/0!	#DIV/0!	#DIV/0!	#DIV/0!	#DIV/0!	#DIV/0!	#DIV/0!	-2	#DIV/0!	#DIV/0!	#DIV/0!	#DIV/0!	#DIV/0!	#DIV/0!	-2	#DIV/0!	#DIV/0!	#DIV/0!	#DIV/0!	#DIV/0!	#DIV/0!	-2	#DIV/0!	#DIV/0!
	.........*.***...****	(10,12,13,14,18,19,20,21)(1,2,3,4,5,6,7,8,9,11,15,16,17)	5	5	5	5	5	5	5	5	5	5	5	6	5	5	5		#DIV/0!	#DIV/0!	#DIV/0!	#DIV/0!	#DIV/0!	#DIV/0!	#DIV/0!	#DIV/0!	#DIV/0!	#DIV/0!	#DIV/0!	-1	#DIV/0!	#DIV/0!	#DIV/0!	#DIV/0!	#DIV/0!	#DIV/0!	-1	#DIV/0!	#DIV/0!	#DIV/0!	#DIV/0!	#DIV/0!	#DIV/0!	-1	#DIV/0!	#DIV/0!
	..........*.....*....	(11,17)(1,2,3,4,5,6,7,8,9,10,12,13,14,15,16,18,19,20,21)	5	5	5	5	5	5	5	5	5	5	5	6	5	5	5		#DIV/0!	#DIV/0!	#DIV/0!	#DIV/0!	#DIV/0!	#DIV/0!	#DIV/0!	#DIV/0!	#DIV/0!	#DIV/0!	#DIV/0!	-1	#DIV/0!	#DIV/0!	#DIV/0!	#DIV/0!	#DIV/0!	#DIV/0!	-1	#DIV/0!	#DIV/0!	#DIV/0!	#DIV/0!	#DIV/0!	#DIV/0!	-1	#DIV/0!	#DIV/0!
	..................**.	(19,20)(1,2,3,4,5,6,7,8,9,10,11,12,13,14,15,16,17,18,21)	5	5	5	22	5	5	5	23	5	5	29	6	5	5	29		#DIV/0!	#DIV/0!	#DIV/0!	-7	#DIV/0!	#DIV/0!	-6	-17	#DIV/0!	-18	-24	-1	#DIV/0!	-24	#DIV/0!	#DIV/0!	-1	#DIV/0!	-1	#DIV/0!	0	#DIV/0!	#DIV/0!	17	#DIV/0!	17	#DIV/0!	24
	..***************....	(3,4,5,6,7,8,9,10,11,12,13,14,15,16,17)(1,2,18,19,20,21)	5	5	5	5	5	5	5	5	5	5	5	5	5	10	5		#DIV/0!	#DIV/0!	#DIV/0!	#DIV/0!	#DIV/0!	-5	#DIV/0!	#DIV/0!	#DIV/0!	#DIV/0!	#DIV/0!	#DIV/0!	-5	#DIV/0!	#DIV/0!	#DIV/0!	#DIV/0!	#DIV/0!	#DIV/0!	#DIV/0!	#DIV/0!	#DIV/0!	#DIV/0!	#DIV/0!	#DIV/0!	#DIV/0!	#DIV/0!	-5
	..**************.****	(3,4,5,6,7,8,9,10,11,12,13,14,15,16,18,19,20,21)(1,2,17)	5	5	5	5	5	5	5	12	5	5	5	5	5	5	14		#DIV/0!	#DIV/0!	#DIV/0!	#DIV/0!	#DIV/0!	#DIV/0!	-2	#DIV/0!	#DIV/0!	-7	#DIV/0!	#DIV/0!	#DIV/0!	-9	#DIV/0!	#DIV/0!	-7	#DIV/0!	#DIV/0!	#DIV/0!	-9	#DIV/0!	#DIV/0!	#DIV/0!	#DIV/0!	7	#DIV/0!	#DIV/0!
	..*************.*****	(3,4,5,6,7,8,9,10,11,12,13,14,15,17,18,19,20,21)(1,2,16)	5	5	5	5	5	5	5	5	5	5	5	5	5	21	5		#DIV/0!	#DIV/0!	#DIV/0!	#DIV/0!	#DIV/0!	-16	#DIV/0!	#DIV/0!	#DIV/0!	#DIV/0!	#DIV/0!	#DIV/0!	-16	#DIV/0!	#DIV/0!	#DIV/0!	#DIV/0!	#DIV/0!	#DIV/0!	#DIV/0!	#DIV/0!	#DIV/0!	#DIV/0!	#DIV/0!	#DIV/0!	#DIV/0!	#DIV/0!	-16
	..**********..**.****	(3,4,5,6,7,8,9,10,11,12,15,16,18,19,20,21)(1,2,13,14,17)	5	5	5	5	5	5	5	5	5	10	5	5	5	5	5		#DIV/0!	#DIV/0!	-5	#DIV/0!	#DIV/0!	#DIV/0!	#DIV/0!	#DIV/0!	#DIV/0!	#DIV/0!	#DIV/0!	#DIV/0!	#DIV/0!	5	#DIV/0!	#DIV/0!	#DIV/0!	-5	#DIV/0!	#DIV/0!	#DIV/0!	#DIV/0!	#DIV/0!	#DIV/0!	#DIV/0!	#DIV/0!	5	#DIV/0!
	..******.*****.......	(3,4,5,6,7,8,10,11,12,13,14)(1,2,9,15,16,17,18,19,20,21)	5	5	5	5	5	5	5	5	5	5	7	5	5	5	5		#DIV/0!	#DIV/0!	#DIV/0!	-2	#DIV/0!	#DIV/0!	#DIV/0!	#DIV/0!	#DIV/0!	#DIV/0!	-2	#DIV/0!	#DIV/0!	#DIV/0!	#DIV/0!	#DIV/0!	#DIV/0!	#DIV/0!	#DIV/0!	#DIV/0!	2	#DIV/0!	#DIV/0!	#DIV/0!	#DIV/0!	#DIV/0!	#DIV/0!	2
	..******.***.........	(3,4,5,6,7,8,10,11,12)(1,2,9,13,14,15,16,17,18,19,20,21)	5	5	5	5	13	5	5	5	5	14	7	5	5	5	5		-8	#DIV/0!	-9	-2	#DIV/0!	#DIV/0!	#DIV/0!	#DIV/0!	#DIV/0!	#DIV/0!	6	#DIV/0!	#DIV/0!	9	#DIV/0!	#DIV/0!	#DIV/0!	-1	#DIV/0!	#DIV/0!	2	#DIV/0!	#DIV/0!	#DIV/0!	8	#DIV/0!	9	2		-8
	..******.............	(3,4,5,6,7,8)(1,2,9,10,11,12,13,14,15,16,17,18,19,20,21)	5	5	5	5	23	5	5	5	5	24	5	5	5	10	5		-18	#DIV/0!	-19	#DIV/0!	#DIV/0!	-5	#DIV/0!	#DIV/0!	#DIV/0!	#DIV/0!	18	#DIV/0!	-5	19	#DIV/0!	#DIV/0!	#DIV/0!	-1	#DIV/0!	#DIV/0!	#DIV/0!	#DIV/0!	#DIV/0!	#DIV/0!	18	#DIV/0!	19	-5		-18
	..*****.******..*****	(3,4,5,6,7,9,10,11,12,13,14,17,18,19,20,21)(1,2,8,15,16)	5	5	5	7	5	5	19	7	5	5	5	5	5	5	5		#DIV/0!	#DIV/0!	#DIV/0!	2	#DIV/0!	14	2	-2	-14	-2	#DIV/0!	#DIV/0!	#DIV/0!	#DIV/0!	#DIV/0!	#DIV/0!	0	#DIV/0!	14	#DIV/0!	#DIV/0!	#DIV/0!	#DIV/0!	-12	#DIV/0!	2	#DIV/0!	#DIV/0!
	..*****.******..*....	(3,4,5,6,7,9,10,11,12,13,14,17)(1,2,8,15,16,18,19,20,21)	5	5	5	5	5	5	5	5	5	5	5	5	5	6	5		#DIV/0!	#DIV/0!	#DIV/0!	#DIV/0!	#DIV/0!	-1	#DIV/0!	#DIV/0!	#DIV/0!	#DIV/0!	#DIV/0!	#DIV/0!	-1	#DIV/0!	#DIV/0!	#DIV/0!	#DIV/0!	#DIV/0!	#DIV/0!	#DIV/0!	#DIV/0!	#DIV/0!	#DIV/0!	#DIV/0!	#DIV/0!	#DIV/0!	#DIV/0!	-1
	..*****.******.......	(3,4,5,6,7,9,10,11,12,13,14)(1,2,8,15,16,17,18,19,20,21)	5	5	5	5	5	5	5	5	5	5	5	5	5	9	5		#DIV/0!	#DIV/0!	#DIV/0!	#DIV/0!	#DIV/0!	-4	#DIV/0!	#DIV/0!	#DIV/0!	#DIV/0!	#DIV/0!	#DIV/0!	-4	#DIV/0!	#DIV/0!	#DIV/0!	#DIV/0!	#DIV/0!	#DIV/0!	#DIV/0!	#DIV/0!	#DIV/0!	#DIV/0!	#DIV/0!	#DIV/0!	#DIV/0!	#DIV/0!	-4
	..*****..***....*....	(3,4,5,6,7,10,11,12,17)(1,2,8,9,13,14,15,16,18,19,20,21)	5	5	5	7	5	5	5	10	5	5	5	5	5	5	5		#DIV/0!	#DIV/0!	#DIV/0!	2	#DIV/0!	#DIV/0!	5	-2	#DIV/0!	-5	#DIV/0!	#DIV/0!	#DIV/0!	#DIV/0!	#DIV/0!	#DIV/0!	-3	#DIV/0!	#DIV/0!	#DIV/0!	#DIV/0!	#DIV/0!	#DIV/0!	2	#DIV/0!	5	#DIV/0!	#DIV/0!
	..*****..***.........	(3,4,5,6,7,10,11,12)(1,2,8,9,13,14,15,16,17,18,19,20,21)	5	5	5	10	5	5	5	13	5	5	5	5	5	5	5		#DIV/0!	#DIV/0!	#DIV/0!	5	#DIV/0!	#DIV/0!	8	-5	#DIV/0!	-8	#DIV/0!	#DIV/0!	#DIV/0!	#DIV/0!	#DIV/0!	#DIV/0!	-3	#DIV/0!	#DIV/0!	#DIV/0!	#DIV/0!	#DIV/0!	#DIV/0!	5	#DIV/0!	8	#DIV/0!	#DIV/0!
	..*****.....**.......	(3,4,5,6,7,13,14)(1,2,8,9,10,11,12,15,16,17,18,19,20,21)	5	5	5	5	5	5	5	5	5	5	6	5	5	5	8		#DIV/0!	#DIV/0!	#DIV/0!	-1	#DIV/0!	#DIV/0!	-3	#DIV/0!	#DIV/0!	#DIV/0!	-1	#DIV/0!	#DIV/0!	-3	#DIV/0!	#DIV/0!	#DIV/0!	#DIV/0!	#DIV/0!	#DIV/0!	-2	#DIV/0!	#DIV/0!	#DIV/0!	#DIV/0!	#DIV/0!	#DIV/0!	1
	..*****.........*....	(3,4,5,6,7,17)(1,2,8,9,10,11,12,13,14,15,16,18,19,20,21)	5	5	5	5	5	5	5	7	5	5	5	5	5	5	5		#DIV/0!	#DIV/0!	#DIV/0!	#DIV/0!	#DIV/0!	#DIV/0!	2	#DIV/0!	#DIV/0!	-2	#DIV/0!	#DIV/0!	#DIV/0!	#DIV/0!	#DIV/0!	#DIV/0!	-2	#DIV/0!	#DIV/0!	#DIV/0!	#DIV/0!	#DIV/0!	#DIV/0!	#DIV/0!	#DIV/0!	2	#DIV/0!	#DIV/0!
	..**.......*.........	(3,4,12)(1,2,5,6,7,8,9,10,11,13,14,15,16,17,18,19,20,21)	5	5	5	5	5	5	5	5	5	5	5	5	5	5	9		#DIV/0!	#DIV/0!	#DIV/0!	#DIV/0!	#DIV/0!	#DIV/0!	-4	#DIV/0!	#DIV/0!	#DIV/0!	#DIV/0!	#DIV/0!	#DIV/0!	-4	#DIV/0!	#DIV/0!	#DIV/0!	#DIV/0!	#DIV/0!	#DIV/0!	-4	#DIV/0!	#DIV/0!	#DIV/0!	#DIV/0!	#DIV/0!	#DIV/0!	#DIV/0!
	.......*******..*....	(8,9,10,11,12,13,14,17)(1,2,3,4,5,6,7,15,16,18,19,20,21)	5	5	5	5	5	5	5	5	5	5	18	5	5	29	9		#DIV/0!	#DIV/0!	#DIV/0!	-13	#DIV/0!	-24	-4	#DIV/0!	#DIV/0!	#DIV/0!	-13	#DIV/0!	-24	-4	#DIV/0!	#DIV/0!	#DIV/0!	#DIV/0!	#DIV/0!	#DIV/0!	9	#DIV/0!	#DIV/0!	#DIV/0!	#DIV/0!	#DIV/0!	#DIV/0!	-11
	.......*****....*....	(8,9,10,11,12,17)(1,2,3,4,5,6,7,13,14,15,16,18,19,20,21)	5	5	5	5	5	5	5	5	5	5	6	5	5	5	11		#DIV/0!	#DIV/0!	#DIV/0!	-1	#DIV/0!	#DIV/0!	-6	#DIV/0!	#DIV/0!	#DIV/0!	-1	#DIV/0!	#DIV/0!	-6	#DIV/0!	#DIV/0!	#DIV/0!	#DIV/0!	#DIV/0!	#DIV/0!	-5	#DIV/0!	#DIV/0!	#DIV/0!	#DIV/0!	#DIV/0!	#DIV/0!	1
	.......****.**..*....	(8,9,10,11,13,14,17)(1,2,3,4,5,6,7,12,15,16,18,19,20,21)	5	5	5	5	5	5	5	5	5	5	5	5	5	5	9		#DIV/0!	#DIV/0!	#DIV/0!	#DIV/0!	#DIV/0!	#DIV/0!	-4	#DIV/0!	#DIV/0!	#DIV/0!	#DIV/0!	#DIV/0!	#DIV/0!	-4	#DIV/0!	#DIV/0!	#DIV/0!	#DIV/0!	#DIV/0!	#DIV/0!	-4	#DIV/0!	#DIV/0!	#DIV/0!	#DIV/0!	#DIV/0!	#DIV/0!	#DIV/0!
	.......****.....*....	(8,9,10,11,17)(1,2,3,4,5,6,7,12,13,14,15,16,18,19,20,21)	5	5	5	5	5	5	5	5	5	5	5	5	5	5	11		#DIV/0!	#DIV/0!	#DIV/0!	#DIV/0!	#DIV/0!	#DIV/0!	-6	#DIV/0!	#DIV/0!	#DIV/0!	#DIV/0!	#DIV/0!	#DIV/0!	-6	#DIV/0!	#DIV/0!	#DIV/0!	#DIV/0!	#DIV/0!	#DIV/0!	-6	#DIV/0!	#DIV/0!	#DIV/0!	#DIV/0!	#DIV/0!	#DIV/0!	#DIV/0!
	.......**...**.......	(8,9,13,14)(1,2,3,4,5,6,7,10,11,12,15,16,17,18,19,20,21)	5	5	5	13	5	5	5	5	5	5	8	5	5	5	5		#DIV/0!	#DIV/0!	#DIV/0!	5	#DIV/0!	#DIV/0!	#DIV/0!	-8	#DIV/0!	#DIV/0!	-3	#DIV/0!	#DIV/0!	#DIV/0!	#DIV/0!	#DIV/0!	8	#DIV/0!	#DIV/0!	#DIV/0!	3	#DIV/0!	#DIV/0!	8	#DIV/0!	#DIV/0!	#DIV/0!	3
	.......**.....*******	(8,9,15,16,17,18,19,20,21)(1,2,3,4,5,6,7,10,11,12,13,14)	5	5	6	5	5	7	5	5	5	5	5	5	5	5	5		#DIV/0!	#DIV/0!	1	#DIV/0!	2	#DIV/0!	#DIV/0!	#DIV/0!	#DIV/0!	1	#DIV/0!	2	#DIV/0!	#DIV/0!	-1	-2	#DIV/0!	#DIV/0!	#DIV/0!	#DIV/0!	#DIV/0!	#DIV/0!	-1	#DIV/0!	#DIV/0!	#DIV/0!	#DIV/0!	#DIV/0!
	.......*.***.........	(8,10,11,12)(1,2,3,4,5,6,7,9,13,14,15,16,17,18,19,20,21)	5	5	5	5	8	5	5	5	5	5	28	5	5	5	14		-3	#DIV/0!	#DIV/0!	-23	#DIV/0!	#DIV/0!	-9	#DIV/0!	#DIV/0!	#DIV/0!	-20	#DIV/0!	#DIV/0!	-9	#DIV/0!	#DIV/0!	#DIV/0!	3	#DIV/0!	#DIV/0!	14	#DIV/0!	#DIV/0!	#DIV/0!	3	#DIV/0!	#DIV/0!	23		-3
	.......*.**..........	(8,10,11)(1,2,3,4,5,6,7,9,12,13,14,15,16,17,18,19,20,21)	5	5	5	5	5	5	5	5	5	5	5	5	5	5	10		#DIV/0!	#DIV/0!	#DIV/0!	#DIV/0!	#DIV/0!	#DIV/0!	-5	#DIV/0!	#DIV/0!	#DIV/0!	#DIV/0!	#DIV/0!	#DIV/0!	-5	#DIV/0!	#DIV/0!	#DIV/0!	#DIV/0!	#DIV/0!	#DIV/0!	-5	#DIV/0!	#DIV/0!	#DIV/0!	#DIV/0!	#DIV/0!	#DIV/0!	#DIV/0!
	.......*...*.........	(8,12)(1,2,3,4,5,6,7,9,10,11,13,14,15,16,17,18,19,20,21)	5	5	5	5	5	5	5	5	5	5	5	5	5	5	7		#DIV/0!	#DIV/0!	#DIV/0!	#DIV/0!	#DIV/0!	#DIV/0!	-2	#DIV/0!	#DIV/0!	#DIV/0!	#DIV/0!	#DIV/0!	#DIV/0!	-2	#DIV/0!	#DIV/0!	#DIV/0!	#DIV/0!	#DIV/0!	#DIV/0!	-2	#DIV/0!	#DIV/0!	#DIV/0!	#DIV/0!	#DIV/0!	#DIV/0!	#DIV/0!
	.......*....**..*....	(8,13,14,17)(1,2,3,4,5,6,7,9,10,11,12,15,16,18,19,20,21)	5	5	5	5	5	5	5	5	5	5	5	5	5	5	6		#DIV/0!	#DIV/0!	#DIV/0!	#DIV/0!	#DIV/0!	#DIV/0!	-1	#DIV/0!	#DIV/0!	#DIV/0!	#DIV/0!	#DIV/0!	#DIV/0!	-1	#DIV/0!	#DIV/0!	#DIV/0!	#DIV/0!	#DIV/0!	#DIV/0!	-1	#DIV/0!	#DIV/0!	#DIV/0!	#DIV/0!	#DIV/0!	#DIV/0!	#DIV/0!
	.......*....**.......	(8,13,14)(1,2,3,4,5,6,7,9,10,11,12,15,16,17,18,19,20,21)	5	5	5	5	5	5	5	5	5	5	16	5	5	5	11		#DIV/0!	#DIV/0!	#DIV/0!	-11	#DIV/0!	#DIV/0!	-6	#DIV/0!	#DIV/0!	#DIV/0!	-11	#DIV/0!	#DIV/0!	-6	#DIV/0!	#DIV/0!	#DIV/0!	#DIV/0!	#DIV/0!	#DIV/0!	5	#DIV/0!	#DIV/0!	#DIV/0!	#DIV/0!	#DIV/0!	#DIV/0!	11
	.......*........*....	(8,17)(1,2,3,4,5,6,7,9,10,11,12,13,14,15,16,18,19,20,21)	5	5	5	5	5	5	5	5	5	5	7	5	5	5	15		#DIV/0!	#DIV/0!	#DIV/0!	-2	#DIV/0!	#DIV/0!	-10	#DIV/0!	#DIV/0!	#DIV/0!	-2	#DIV/0!	#DIV/0!	-10	#DIV/0!	#DIV/0!	#DIV/0!	#DIV/0!	#DIV/0!	#DIV/0!	-8	#DIV/0!	#DIV/0!	#DIV/0!	#DIV/0!	#DIV/0!	#DIV/0!	2
	........******..*....	(9,10,11,12,13,14,17)(1,2,3,4,5,6,7,8,15,16,18,19,20,21)	5	5	5	5	6	5	5	5	5	5	5	5	5	5	5		-1	#DIV/0!	#DIV/0!	#DIV/0!	#DIV/0!	#DIV/0!	#DIV/0!	#DIV/0!	#DIV/0!	#DIV/0!	1	#DIV/0!	#DIV/0!	#DIV/0!	#DIV/0!	#DIV/0!	#DIV/0!	1	#DIV/0!	#DIV/0!	#DIV/0!	#DIV/0!	#DIV/0!	#DIV/0!	1	#DIV/0!	#DIV/0!	#DIV/0!		-1
	........******.......	(9,10,11,12,13,14)(1,2,3,4,5,6,7,8,15,16,17,18,19,20,21)	5	5	5	5	5	5	5	5	5	5	5	5	5	21	5		#DIV/0!	#DIV/0!	#DIV/0!	#DIV/0!	#DIV/0!	-16	#DIV/0!	#DIV/0!	#DIV/0!	#DIV/0!	#DIV/0!	#DIV/0!	-16	#DIV/0!	#DIV/0!	#DIV/0!	#DIV/0!	#DIV/0!	#DIV/0!	#DIV/0!	#DIV/0!	#DIV/0!	#DIV/0!	#DIV/0!	#DIV/0!	#DIV/0!	#DIV/0!	-16
	........****.........	(9,10,11,12)(1,2,3,4,5,6,7,8,13,14,15,16,17,18,19,20,21)	5	5	5	5	5	5	5	5	5	5	17	5	5	5	15		#DIV/0!	#DIV/0!	#DIV/0!	-12	#DIV/0!	#DIV/0!	-10	#DIV/0!	#DIV/0!	#DIV/0!	-12	#DIV/0!	#DIV/0!	-10	#DIV/0!	#DIV/0!	#DIV/0!	#DIV/0!	#DIV/0!	#DIV/0!	2	#DIV/0!	#DIV/0!	#DIV/0!	#DIV/0!	#DIV/0!	#DIV/0!	12
	........*.......*....	(9,17)(1,2,3,4,5,6,7,8,10,11,12,13,14,15,16,18,19,20,21)	5	5	7	7	14	5	5	10	5	19	23	5	5	5	17		-9	#DIV/0!	-12	-16	#DIV/0!	#DIV/0!	-7	-2	#DIV/0!	-3	-9	#DIV/0!	#DIV/0!	2	-2	#DIV/0!	-3	-5	#DIV/0!	#DIV/0!	6	#DIV/0!	2	2	9	5	14	18		-9
	..........**.........	(11,12)(1,2,3,4,5,6,7,8,9,10,13,14,15,16,17,18,19,20,21)	5	5	5	5	5	5	7	5	5	5	5	5	5	5	5		#DIV/0!	#DIV/0!	#DIV/0!	#DIV/0!	#DIV/0!	2	#DIV/0!	#DIV/0!	-2	#DIV/0!	#DIV/0!	#DIV/0!	#DIV/0!	#DIV/0!	#DIV/0!	#DIV/0!	#DIV/0!	#DIV/0!	2	#DIV/0!	#DIV/0!	#DIV/0!	#DIV/0!	-2	#DIV/0!	#DIV/0!	#DIV/0!	#DIV/0!
	............****.****	(13,14,15,16,18,19,20,21)(1,2,3,4,5,6,7,8,9,10,11,12,17)	5	5	12	10	5	5	5	23	5	5	5	5	5	5	5		#DIV/0!	#DIV/0!	7	5	#DIV/0!	#DIV/0!	18	-5	#DIV/0!	-11	#DIV/0!	#DIV/0!	#DIV/0!	#DIV/0!	-7	#DIV/0!	-13	#DIV/0!	#DIV/0!	#DIV/0!	#DIV/0!	#DIV/0!	7	5	#DIV/0!	18	#DIV/0!	#DIV/0!
	............****.....	(13,14,15,16)(1,2,3,4,5,6,7,8,9,10,11,12,17,18,19,20,21)	5	5	10	9	5	5	5	24	5	5	5	5	5	5	6		#DIV/0!	#DIV/0!	5	4	#DIV/0!	#DIV/0!	18	-4	#DIV/0!	-14	#DIV/0!	#DIV/0!	#DIV/0!	-1	-5	#DIV/0!	-15	#DIV/0!	#DIV/0!	#DIV/0!	-1	#DIV/0!	5	4	#DIV/0!	19	#DIV/0!	#DIV/0!
	................*****	(17,18,19,20,21)(1,2,3,4,5,6,7,8,9,10,11,12,13,14,15,16)	5	5	5	5	5	6	11	5	5	5	5	5	5	5	5		#DIV/0!	#DIV/0!	#DIV/0!	#DIV/0!	1	6	#DIV/0!	#DIV/0!	-6	#DIV/0!	#DIV/0!	1	#DIV/0!	#DIV/0!	#DIV/0!	-1	#DIV/0!	#DIV/0!	6	#DIV/0!	#DIV/0!	#DIV/0!	-1	-6	#DIV/0!	#DIV/0!	#DIV/0!	#DIV/0!
	.................*..*	(18,21)(1,2,3,4,5,6,7,8,9,10,11,12,13,14,15,16,17,19,20)	5	5	5	5	5	5	5	5	5	5	12	5	5	5	12		#DIV/0!	#DIV/0!	#DIV/0!	-7	#DIV/0!	#DIV/0!	-7	#DIV/0!	#DIV/0!	#DIV/0!	-7	#DIV/0!	#DIV/0!	-7	#DIV/0!	#DIV/0!	#DIV/0!	#DIV/0!	#DIV/0!	#DIV/0!	0	#DIV/0!	#DIV/0!	#DIV/0!	#DIV/0!	#DIV/0!	#DIV/0!	7
																																																Average
																																																Mor as 4th	Mor as 3rd
																																																16.1111	12.4231
[truncated: 51 more columns]
