# Supplementary material for: Data congruence, paedomorphosis and salamanders
Source: Front Zool. 2007 Oct 31;4:22. doi: 10.1186/1742-9994-4-22 (PMC2234405; doi:10.1186/1742-9994-4-22)
Supplement: Additional file 5 — Tree lengths for the BS based approaches. This file contains the output of tree length for a specific node, partition and constraint generated by PAUP and used for the BS based calculations in Microsoft Excel. [file 1742-9994-4-22-S5.txt]

Tree	Length
1	43100
Tree	Length
1	39200
Tree	Length
1	41500
Tree	Length
1	41100
Tree	Length
1	45200
Tree	Length
1	43900
Tree	Length
1	49800
Tree	Length
1	40600
Tree	Length
1	37675
Tree	Length
1	36200
Tree	Length
1	41800
Tree	Length
1	44500
Tree	Length
1	49800
Tree	Length
1	38800
Tree	Length
1	39200
Tree	Length
1	43450
Tree	Length
1	40500
Tree	Length
1	48050
Tree	Length
1	40300
Tree	Length
1	39500
Tree	Length
1	39475
Tree	Length
1	39100
Tree	Length
1	42250
Tree	Length
1	38400
Tree	Length
1	44500
Tree	Length
1	40850
Tree	Length
1	36200
Tree	Length
1	41300
Tree	Length
1	36300
Tree	Length
1	41300
Tree	Length
1	46500
Tree	Length
1	43700
Tree	Length
1	36200
Tree	Length
1	47300
Tree	Length
1	43900
Tree	Length
1	41000
Tree	Length
1	37000
Tree	Length
1	48000
Tree	Length
1	44200
Tree	Length
1	36900
Tree	Length
1	38575
Tree	Length
1	43900
Tree	Length
1	39300
Tree	Length
1	46000
Tree	Length
1	37600
Tree	Length
1	37700
Tree	Length
1	38300
Tree	Length
1	37800
Tree	Length
1	39200
Tree	Length
1	37300
Tree	Length
1	45700
Tree	Length
1	53100
Tree	Length
1	44800
Tree	Length
1	43550
Tree	Length
1	41800
Tree	Length
1	45050
Tree	Length
1	44800
Tree	Length
1	37800
Tree	Length
1	40400
Tree	Length
1	43700
Tree	Length
1	43550
Tree	Length
1	36300
Tree	Length
1	41800
Tree	Length
1	45000
Tree	Length
1	42900
Tree	Length
1	41200
Tree	Length
1	42200
Tree	Length
1	42000
Tree	Length
1	51000
Tree	Length
1	35700
Tree	Length
1	42400
Tree	Length
1	35400
Tree	Length
1	41600
Tree	Length
1	41500
Tree	Length
1	42700
Tree	Length
1	45650
Tree	Length
1	52950
Tree	Length
1	42200
Tree	Length
1	46800
Tree	Length
1	42300
Tree	Length
1	45200
Tree	Length
1	45000
Tree	Length
1	48500
Tree	Length
1	39525
Tree	Length
1	42600
Tree	Length
1	41100
Tree	Length
1	47100
Tree	Length
1	38600
Tree	Length
1	49250
Tree	Length
1	46300
Tree	Length
1	46500
Tree	Length
1	41600
Tree	Length
1	31900
Tree	Length
1	43400
Tree	Length
1	48300
Tree	Length
1	46300
Tree	Length
1	46200
Tree	Length
1	49400
Tree	Length
1	42275
