# Supplementary material for: Data congruence, paedomorphosis and salamanders
Source: Front Zool. 2007 Oct 31;4:22. doi: 10.1186/1742-9994-4-22 (PMC2234405; doi:10.1186/1742-9994-4-22)
Supplement: Additional file 6 — Excel spread sheet, how to calculate BS based results. This file gives an example how BS based results can be calculated using Microsoft Excel. [file 1742-9994-4-22-S6.xls]

## Sheet: Sheet1
																																		LILD calculations													NDI and PABSA calculations
	MorRAG18SMTD			MorRAG18S			MorRAGMTD			Mor18SMTD			RAG18SMTD			MorRAG			Mor18S			MorMTD			RAG18S			RAGMTD			18SMTD			Mor			RAG			18S			MTD				Mor added as
	Tree length		Bremer Support	Tree length		Bremer Support	Tree length		Bremer Support	Tree length		Bremer Support	Tree length		Bremer Support	Tree length		Bremer Support	Tree length		Bremer Support	Tree length		Bremer Support	Tree length		Bremer Support	Tree length		Bremer Support	Tree length		Bremer Support	Tree length		Bremer Support	Tree length		Bremer Support	Tree length		Bremer Support	Tree length		Bremer Support		4th	3rd (to RAG18S)	3rd (to RAGMTD)
Node	Constraint	Anticonstraint		Constraint	Anticonstraint		Constraint	Anticonstraint		Constraint	Anticonstraint		Constraint	Anticonstraint		Constraint	Anticonstraint		Constraint	Anticonstraint		Constraint	Anticonstraint		Constraint	Anticonstraint		Constraint	Anticonstraint		Constraint	Anticonstraint		Constraint	Anticonstraint	LILD	Constraint	Anticonstraint	LILD	Constraint	Anticonstraint	LILD	Constraint	Anticonstraint	LILD	Node	NDI
1	858325	860825	2500	317025	318925	1900	826975	829375	2400	657125	657725	600	772700	774800	2100	286325	288225	1900	116825	117225	400	625625	625925	300	231500	232700	1200	741400	743400	2000	567100	567200	100	83625	84025	400	200400	201600	1200	29700	29700	0	535200	536000	800	1	400	700	400
2	858325	858925	600	317425	317025	-400	826975	827675	700	657125	658125	1000	772700	774000	1300	286725	286325	-400	116925	116825	-100	625625	625925	300	231700	231500	-200	741400	742200	800	567100	568100	1000	83725	83625	-100	200600	200400	-200	29700	29700	0	535700	535200	-500	2	-700	-200	-100
3	858325	865925	7600	317025	322825	5800	826975	833825	6850	657125	661425	4300	772700	777700	5000	286325	291475	5150	116825	118925	2100	625625	629025	3400	231500	235100	3600	741400	746200	4800	567100	569100	2000	83625	84325	700	200400	203400	3000	29700	30100	400	535200	537100	1900	3	2600	2200	2050
4	858325	872225	13900	317025	330225	13200	826975	841625	14650	657125	666525	9400	772700	783500	10800	286325	296375	10050	116825	120825	4000	625625	634725	9100	231500	237800	6300	741400	752900	11500	567100	573000	5900	83625	86325	2700	200400	206100	5700	29700	29800	100	535200	542000	6800	4	3100	6900	3150
5	858325	861125	2800	317025	319125	2100	826975	828375	1400	659125	657125	-2000	772700	774000	1300	286325	287325	1000	118425	116825	-1600	627425	625625	-1800	231500	233400	1900	741400	743000	1600	568300	567100	-1200	86125	83625	-2500	200400	201400	1000	29900	29700	-200	536500	535200	-1300	5	1500	200	-200
6	858325	859325	1000	317025	318425	1400	826975	828375	1400	659325	657125	-2200	772700	773900	1200	286325	287325	1000	118425	116825	-1600	627725	625625	-2100	231500	232700	1200	741400	742200	800	569500	567100	-2400	86525	83625	-2900	200400	201300	900	30300	29700	-600	536700	535200	-1500	6	-200	200	600
7	858325	874725	16400	317025	322525	5500	826975	843025	16050	657125	668225	11100	772700	788300	15600	286325	291425	5100	116825	117425	600	625625	635675	10050	231500	236600	5100	741400	756300	14900	567100	576200	9100	83625	84025	400	200400	205100	4700	29700	30100	400	535200	544100	8900	7	800	400	1150
8	858325	863925	5600	317025	320825	3800	826975	831275	4300	657125	659825	2700	772700	777200	4500	286325	289025	2700	116825	118125	1300	625625	627125	1500	231500	235100	3600	741400	744500	3100	567100	567700	600	83625	83925	300	200400	202900	2500	29700	30700	1000	536300	535200	-1100	8	1100	200	1200
9	858325	872625	14300	317025	329625	12600	826975	840225	13250	657125	665925	8800	772700	784700	12000	286325	297725	11400	116825	120025	3200	625625	631225	5600	231500	241600	10100	741400	752300	10900	567100	573500	6400	83625	86125	2500	200400	209400	9000	29700	31100	1400	535200	539800	4600	9	2300	2500	2350
10	858325	858975	650	317025	318475	1450	827325	826975	-350	657125	657325	200	772700	773200	500	286325	286575	250	116825	117325	500	626725	625625	-1100	231500	232200	700	741700	741400	-300	567800	567100	-700	84425	83625	-800	200400	200500	100	29700	30000	300	537500	535200	-2300	10	150	750	-50
11	858325	859325	1000	317025	318525	1500	826975	827275	300	659325	657125	-2200	773100	772700	-400	286325	287425	1100	117825	116825	-1000	626325	625625	-700	231500	232500	1000	742000	741400	-600	571600	567100	-4500	84625	83625	-1000	200400	201200	800	30700	29700	-1000	539800	535200	-4600	11	1400	500	900
12	858325	858925	600	317225	317025	-200	826975	828225	1250	657125	659325	2200	773900	772700	-1200	286325	286325	0	117725	116825	-900	625625	627325	1700	233000	231500	-1500	741800	741400	-400	567100	567300	200	84325	83625	-700	201700	200400	-1300	30300	29700	-600	536200	535200	-1000	12	1800	1300	1650
13	858325	858925	600	317225	317025	-200	826975	827525	550	659325	657125	-2200	773300	772700	-600	286325	286325	0	116825	117525	700	626325	625625	-700	231500	231500	0	741800	741400	-400	570100	567100	-3000	83925	83625	-300	200400	200500	100	30200	29700	-500	537800	535200	-2600	13	1200	-200	950
14	858325	865325	7000	317025	320925	3900	826975	833625	6650	657125	661900	4775	772700	778900	6200	286325	289625	3300	116825	117800	975	625625	630100	4475	231500	233900	2400	741400	747400	6000	567100	571400	4300	83625	84400	775	200400	202600	2200	29700	30000	300	535200	539700	4500	14	800	1500	650
15	858325	858675	350	317025	317675	650	827125	826975	-150	657125	657875	750	773200	772700	-500	286325	286575	250	116825	117675	850	625625	626075	450	231600	231500	-100	742100	741400	-700	567100	567600	500	83625	84275	650	200900	200400	-500	29700	29900	200	535200	536000	800	15	850	750	550
16	858325	871375	13050	317025	323375	6350	826975	839575	12600	657125	667675	10550	772700	783900	11200	286325	292175	5850	116825	119975	3150	625625	634275	8650	231500	235400	3900	741400	752200	10800	567100	574800	7700	83625	84975	1350	200400	204200	3800	29700	30000	300	535200	542700	7500	16	1850	2450	1800
17	858325	861525	3200	317025	319875	2850	826975	829775	2800	657125	659125	2000	772700	776000	3300	286325	288175	1850	116825	118225	1400	625625	627025	1400	231500	233200	1700	741400	744100	2700	567100	569200	2100	83625	83925	300	200400	201700	1300	29700	30700	1000	535200	536400	1200	17	-100	1150	100
18	858325	871725	13400	317025	324325	7300	826975	838325	11350	657125	662525	5400	772700	785700	13000	286325	292025	5700	116825	118125	1300	625625	628825	3200	231500	238800	7300	741400	751700	10300	567100	572400	5300	84125	83625	-500	200400	206200	5800	29700	31100	1400	535200	539100	3900	18	400	0	1050
19	859425	858325	-1100	318725	317025	-1700	828575	826975	-1600	660625	657125	-3500	772700	773100	400	288025	286325	-1700	119325	116825	-2500	629225	625625	-3600	232500	231500	-1000	741700	741400	-300	569600	567100	-2500	86125	83625	-2500	201200	200400	-800	30600	29700	-900	537500	535200	-2300	19	-1500	-700	-1300
20	858925	858325	-600	317025	317225	200	828225	826975	-1250	660025	657125	-2900	772700	773800	1100	286325	286325	0	118425	116825	-1600	627575	625625	-1950	231500	233000	1500	741400	741800	400	570400	567100	-3300	84425	83625	-800	200400	201700	1300	30500	29700	-800	538500	535200	-3300	20	-1700	-1300	-1650
21	858675	858325	-350	317675	317025	-650	826975	827125	150	657875	657125	-750	772700	773200	500	286575	286325	-250	117675	116825	-850	626075	625625	-450	231500	231600	100	741400	742100	700	567600	567100	-500	84275	83625	-650	200400	200900	500	29900	29700	-200	536000	535200	-800	21	-850	-750	-550
22	858925	858325	-600	317025	317225	200	828225	826975	-1250	660025	657125	-2900	772700	773300	600	286325	286325	0	117525	116825	-700	627525	625625	-1900	231500	231500	0	741400	741800	400	570000	567100	-2900	84425	83625	-800	200500	200400	-100	30500	29700	-800	537600	535200	-2400	22	-1200	200	-1650
23	859325	858325	-1000	318525	317025	-1500	827525	826975	-550	657125	657325	200	773800	772700	-1100	287225	286325	-900	118225	116825	-1400	625725	625625	-100	233900	231500	-2400	742100	741400	-700	568200	567100	-1100	85125	83625	-1500	202200	200400	-1800	30200	29700	-500	537300	535200	-2100	23	100	900	150
24	859325	858325	-1000	320825	317025	-3800	828925	826975	-1950	657125	658225	1100	774000	772700	-1300	289725	286325	-3400	119325	116825	-2500	626625	625625	-1000	234200	231500	-2700	743000	741400	-1600	567100	567500	400	88625	83625	-5000	203400	200400	-3000	29700	29700	0	536100	535200	-900	24	300	-1100	-350
25	859325	858325	-1000	321325	317025	-4300	828925	826975	-1950	657125	658325	1200	774000	772700	-1300	290725	286325	-4400	119325	116825	-2500	626325	625625	-700	234200	231500	-2700	743700	741400	-2300	567100	568000	900	88425	83625	-4800	203600	200400	-3200	29700	30200	500	535700	535200	-500	25	300	-1600	350
26	859325	858325	-1000	321325	317025	-4300	828925	826975	-1950	657125	658425	1300	774000	772700	-1300	290925	286325	-4600	117725	116825	-900	625625	626125	500	234900	231500	-3400	743700	741400	-2300	567100	568100	1000	85125	83625	-1500	204500	200400	-4100	29700	29800	100	535200	535900	700	26	300	-900	350
27	858875	858325	-550	318475	317025	-1450	826975	827325	350	659525	657125	-2400	773800	772700	-1100	286575	286325	-250	119225	116825	-2400	626625	625625	-1000	232200	231500	-700	741800	741400	-400	570800	567100	-3700	85325	83625	-1700	200500	200400	-100	31200	29700	-1500	537800	535200	-2600	27	550	-750	750
28	858925	858325	-600	317025	317425	400	827675	826975	-700	658125	657125	-1000	774000	772700	-1300	286325	286725	400	116825	116925	100	626125	625625	-500	231500	231700	200	742300	741400	-900	568100	567100	-1000	83625	83725	100	200400	200600	200	29700	29700	0	535200	535600	400	28	700	200	200
29	859475	858325	-1150	319525	317025	-2500	827275	826975	-300	657525	657125	-400	774000	772700	-1300	287975	286325	-1650	119825	116825	-3000	626075	625625	-450	234500	231500	-3000	741800	741400	-400	567100	567200	100	86825	83625	-3200	202700	200400	-2300	30400	29700	-700	536100	535200	-900	29	150	500	100
30	859525	858325	-1200	318625	317025	-1600	828425	826975	-1450	657325	657125	-200	774100	772700	-1400	287825	286325	-1500	119425	116825	-2600	626925	625625	-1300	233800	231500	-2300	742900	741400	-1500	567100	567300	200	87925	83625	-4300	202800	200400	-2400	29700	30000	300	536200	535200	-1000	30	200	700	50
31	860625	858325	-2300	320025	317025	-3000	828775	826975	-1800	661325	657125	-4200	773300	772700	-600	288725	286325	-2400	120425	116825	-3600	629625	625625	-4000	232900	231500	-1400	741400	741700	300	568100	567100	-1000	87225	83625	-3600	201300	200400	-900	30400	29700	-700	537200	535200	-2000	31	-1700	-1600	-2100
32	862225	858325	-3900	320825	317025	-3800	828975	826975	-2000	658325	657125	-1200	777800	772700	-5100	288075	286325	-1750	117325	116825	-500	625625	626025	400	235900	231500	-4400	745000	741400	-3600	568900	567100	-1800	83625	84425	800	202700	200400	-2300	31500	29700	-1800	536400	535200	-1200	32	1200	600	1600
33	862225	858325	-3900	321125	317025	-4100	829725	826975	-2750	658325	657125	-1200	777200	772700	-4500	288525	286325	-2200	117525	116825	-700	625625	626025	400	235700	231500	-4200	745000	741400	-3600	569500	567100	-2400	83725	83625	-100	203200	200400	-2800	31300	29700	-1600	537400	535200	-2200	33	600	100	850
34	862525	858325	-4200	319125	317025	-2100	830925	826975	-3950	658425	657125	-1300	779000	772700	-6300	287325	286325	-1000	116825	118225	1400	625625	625725	100	235000	231500	-3500	747200	741400	-5800	570800	567100	-3700	83625	84525	900	203000	200400	-2600	30900	29700	-1200	538800	535200	-3600	34	2100	1400	1850
35	861925	858325	-3600	321325	317025	-4300	830525	826975	-3550	658425	657125	-1300	777100	772700	-4400	289625	286325	-3300	118725	116825	-1900	625625	625725	100	236600	231500	-5100	745800	741400	-4400	568900	567100	-1800	85725	83625	-2100	205500	200400	-5100	30400	29700	-700	536800	535200	-1600	35	800	800	850
36	862625	858325	-4300	319125	317025	-2100	830125	826975	-3150	659025	657125	-1900	778000	772700	-5300	287325	286325	-1000	116825	117225	400	626325	625625	-700	234500	231500	-3000	746100	741400	-4700	571200	567100	-4100	83625	83725	100	202500	200400	-2100	31000	29700	-1300	538400	535200	-3200	36	1000	900	1550
37	864925	858325	-6600	320225	317025	-3200	832275	826975	-5300	661425	657125	-4300	781000	772700	-8300	288325	286325	-2000	116825	117525	700	628325	625625	-2700	238000	231500	-6500	749100	741400	-7700	572200	567100	-5100	83825	83625	-200	206000	200400	-5600	30800	29700	-1100	539100	535200	-3900	37	1700	3300	2400
38	863625	858325	-5300	319975	317025	-2950	831275	826975	-4300	660525	657125	-3400	780200	772700	-7500	287875	286325	-1550	116825	117525	700	627625	625625	-2000	236800	231500	-5300	747700	741400	-6300	572300	567100	-5200	83925	83625	-300	204900	200400	-4500	31300	29700	-1600	539500	535200	-4300	38	2200	2350	2000
39	867675	858325	-9350	326075	317025	-9050	833775	826975	-6800	661225	657125	-4100	781400	772700	-8700	293175	286325	-6850	120925	116825	-4100	627125	625625	-1500	239900	231500	-8400	747500	741400	-6100	568800	567100	-1700	85675	83625	-2050	207000	200400	-6600	31600	29700	-1900	535200	535800	600	39	-650	-650	-700
40	869325	858325	-11000	329225	317025	-12200	836125	826975	-9150	661025	657125	-3900	783900	772700	-11200	295325	286325	-9000	121125	116825	-4300	627325	625625	-1700	243400	231500	-11900	749600	741400	-8200	569400	567100	-2300	85325	83625	-1700	209700	200400	-9300	32400	29700	-2700	535200	535900	700	40	200	-300	-950
41	865225	858325	-6900	325025	317025	-8000	832525	826975	-5550	661825	657125	-4700	777200	772700	-4500	293125	286325	-6800	121625	116825	-4800	628525	625625	-2900	237200	231500	-5700	744500	741400	-3100	567700	567100	-600	86725	83625	-3100	205000	200400	-4600	31200	29700	-1500	535200	536200	1000	41	-2400	-2300	-2450
42	864125	858325	-5800	323925	317025	-6900	831275	826975	-4300	659825	657125	-2700	777800	772700	-5100	291275	286325	-4950	121825	116825	-5000	627225	625625	-1600	237600	231500	-6100	744700	741400	-3300	567900	567100	-800	87925	83625	-4300	204900	200400	-4500	31300	29700	-1600	535200	535800	600	42	-700	-800	-1000
43	861175	858325	-2850	322925	317025	-5900	828925	826975	-1950	658225	657125	-1100	775100	772700	-2400	290775	286325	-4450	119625	116825	-2800	625725	625625	-100	235900	231500	-4400	743000	741400	-1600	568100	567100	-1000	86825	83625	-3200	204000	200400	-3600	31000	29700	-1300	535200	535800	600	43	-450	-1500	-350
44	861175	858325	-2850	323825	317025	-6800	828925	826975	-1950	658325	657125	-1200	775400	772700	-2700	291475	286325	-5150	120425	116825	-3600	626025	625625	-400	237100	231500	-5600	743300	741400	-1900	568100	567100	-1000	87425	83625	-3800	205000	200400	-4600	31500	29700	-1800	535200	535700	500	44	-150	-1200	-50
45	862675	858325	-4350	321125	317025	-4100	831375	826975	-4400	660325	657125	-3200	775400	772700	-2700	290525	286325	-4200	120625	116825	-3800	629625	625625	-4000	234100	231500	-2600	744100	741400	-2700	567500	567100	-400	88425	83625	-4800	203300	200400	-2900	29700	30100	400	536900	535200	-1700	45	-1650	-1500	-1700
46	871925	858325	-13600	324525	317025	-7500	839225	826975	-12250	665425	657125	-8300	787000	772700	-14300	292025	286325	-5700	118125	116825	-1300	631525	625625	-5900	240000	231500	-8500	753900	741400	-12500	576300	567100	-9200	83625	83825	200	207200	200400	-6800	31600	29700	-1900	542900	535200	-7700	46	700	1000	250
47	877025	858325	-18700	328925	317025	-11900	842925	826975	-15950	665325	657125	-8200	793200	772700	-20500	295225	286325	-8900	118125	116825	-1300	630925	625625	-5300	246400	231500	-14900	759800	741400	-18400	576700	567100	-9600	83625	83925	300	213100	200400	-12700	32000	29700	-2300	542800	535200	-7600	47	1800	3000	2450
48	875325	858325	-17000	328825	317025	-11800	841775	826975	-14800	665125	657125	-8000	793400	772700	-20700	295225	286325	-8900	118125	116825	-1300	630325	625625	-4700	246900	231500	-15400	759700	741400	-18300	577000	567100	-9900	83625	83925	300	213100	200400	-12700	32800	29700	-3100	542200	535200	-7000	48	3700	3600	3500
49	872525	858325	-14200	326025	317025	-9000	839625	826975	-12650	663525	657125	-6400	787200	772700	-14500	293375	286325	-7050	118125	116825	-1300	629925	625625	-4300	239500	231500	-8000	753700	741400	-12300	574600	567100	-7500	83625	83825	200	206900	200400	-6500	31400	29700	-1700	541100	535200	-5900	49	300	-1000	-350
50	859825	858325	-1500	319625	317025	-2600	828625	826975	-1650	660725	657125	-3600	773200	772700	-500	288425	286325	-2100	119725	116825	-2900	627575	625625	-1950	232700	231500	-1200	741400	741700	300	571100	567100	-4000	85325	83625	-1700	201200	200400	-800	31200	29700	-1500	538500	535200	-3300	50	-1000	-1400	-1950
[truncated: 50 more columns]
