# Supplementary material for: Data congruence, paedomorphosis and salamanders
Source: Front Zool. 2007 Oct 31;4:22. doi: 10.1186/1742-9994-4-22 (PMC2234405; doi:10.1186/1742-9994-4-22)
Supplement: Additional file 7 — Excel spread sheet, how to determine significance. This file gives an example how the significance of BS based and PABA results can be determined using Microsoft Excel. [file 1742-9994-4-22-S7.xls]

## Sheet: Sheet1
LILD of Node01	Mor	RAG	18S	MTD
	0	0	1100	600
	-200	1500	200	-600
	-200	1100	300	600
	0	200	400	1100
	0	-100	700	800
	100	400	-100	400
	-200	300	1600	100
	100	900	0	400
	-75	100	600	1100
	100	1000	700	500
	-100	200	800	800
	-200	600	1700	100
	-200	-200	600	700
	-200	600	400	900
	200	200	1500	-100
	0	-800	1500	400
	-100	800	200	500
	100	0	700	800
	200	400	1400	-200
	100	400	300	800
	0	-50	600	1000
	0	600	500	300
	100	700	600	800
	200	-100	1400	800
	-500	500	100	650
	400	900	300	700
	-100	900	400	400
	-100	-200	900	1200
	0	700	1250	0
	-100	600	1200	200
	450	700	-100	600
	0	-200	900	1000
	-200	-100	700	1100
	-100	100	200	900
	0	200	1000	100
	-100	0	1200	400
	-100	600	-400	1000
	300	-100	1500	-400
	100	0	700	0
	200	400	500	800
	300	600	100	600
	100	1100	300	300
	100	800	400	700
	100	200	300	1050
	-400	-200	400	1200
	200	800	300	600
	-300	700	800	0
	0	900	500	300
	0	600	600	600
	0	600	600	300
	200	700	800	-200
	-100	600	900	200
	-200	400	1000	300
	0	300	700	600
	200	400	1000	100
	200	900	400	900
	-300	600	600	1000
	100	100	1200	900
	100	500	200	1300
	100	200	1100	100
	100	-400	1400	300
	-100	800	1000	-400
	100	400	800	700
	100	100	1400	200
	200	700	400	1450
	0	200	1800	-100
	500	400	400	900
	-400	600	750	400
	-100	500	1500	-500
	-200	500	1100	200
	-300	400	800	300
	100	100	1500	0
	300	100	800	800
	-400	0	1200	800
	-100	0	900	700
	0	400	1100	700
	-200	700	-200	1100
	200	700	400	300
	0	300	700	600
	500	400	1100	-600
	0	700	1300	400
	100	300	200	1700
	0	600	700	200
	0	100	1500	200
	200	500	1500	100
	-100	200	1000	700
	-200	0	500	1500
	-100	500	1000	600
	400	-300	1300	200
	-400	700	400	600
	100	200	700	300
	200	800	500	700
	100	200	1100	0
	100	1000	200	200
	0	300	1000	500
	0	500	1500	600
	-300	400	1100	600
	200	100	400	1200
	100	500	1000	800
Original	400	1200	0	800
#Applicable	100	100	100	100
Mean	9.84848	391.414	767.677	515.657
Count	6	2	6	32
Percentage	0.12	0.04	0.12	0.64
