# Supplementary material for: Data congruence, paedomorphosis and salamanders
Source: Front Zool. 2007 Oct 31;4:22. doi: 10.1186/1742-9994-4-22 (PMC2234405; doi:10.1186/1742-9994-4-22)
Supplement: Additional file 8 — Excel spread sheet, how to calculate WRST results. This file gives an example how the WRST results can be determined using Microsoft Excel. [file 1742-9994-4-22-S8.xls]

## Sheet: Sheet1
Contribution of the morphological partition to the nodes of Fig. 1 based on the LILD results
	Morphology
Node	LILD	Absolute Value	Sorted by the absolute values	Algebraic sign re-inserted	Rank	positive Sum	negative Sum
1	400	400	100	-100	1		1
2	-100	100	300	300	2	3
3	700	700	300	-300	3		3
4	2700	2700	300	300	4	3
5	-2500	2500	400	400	5	5.5
6	-2900	2900	400	400	6	5.5
7	400	400	500	-500	7		7
8	300	300	650	650	8	8
9	2500	2500	700	700	9	9.5
10	-800	800	700	-700	10		9.5
11	-1000	1000	775	775	11	11
12	-700	700	800	-800	12		12
13	-300	300	1000	-1000	13		13
14	775	775	1350	1350	14	14
15	650	650	2500	-2500	15		15
16	1350	1350	2500	2500	16	16
17	300	300	2700	2700	17	17
18	-500	500	2900	-2900	18		18
						92.5	78.5
				WRST test	n	18
					mean	85.5
					s.d.	22.9619
					z	1.29338
					p	0.09801
					2p	0.19602
					s.d. = standard deviation
